# Supplementary material for: Generating intense electric fields in 2D materials by dual ionic gating
Source: Nat Commun. 2022 Nov 3;13:6601. doi: 10.1038/s41467-022-34158-z (PMC9633598; doi:10.1038/s41467-022-34158-z)
Supplement: Supplementary file 3 — Source Data [file 41467_2022_34158_MOESM3_ESM.xlsx]

## Sheet: Fig. 3a
	0	-0.02	-0.04	-0.06	-0.08	-0.1	-0.12	-0.14	-0.16	-0.18	-0.2	-0.22	-0.24	-0.26	-0.28	-0.3	-0.32	-0.34	-0.36	-0.38	-0.4	-0.42	-0.44	-0.46	-0.48	-0.5	-0.52	-0.54	-0.56	-0.58	-0.6	-0.62	-0.64	-0.66	-0.68	-0.7	-0.72	-0.74	-0.76	-0.78	-0.8	-0.82	-0.84	-0.86	-0.88	-0.9	-0.92	-0.94	-0.96
0	5.50886e-11	1.11567e-10	8.82838e-11	1.53599e-10	1.89176e-10	3.24954e-10	3.3479e-10	3.37018e-10	2.43656e-10	2.93833e-10	2.74777e-10	3.80203e-10	2.58487e-10	2.86687e-10	2.81001e-10	2.77466e-10	2.8807e-10	3.30179e-10	3.79895e-10	3.96723e-10	3.79895e-10	3.24723e-10	3.58995e-10	3.58072e-10	2.44655e-10	3.50696e-10	3.10738e-10	2.63942e-10	2.9076e-10	2.96523e-10	3.2895e-10	3.63144e-10	3.04284e-10	3.27259e-10	4.85091e-10	4.86089e-10	5.20745e-10	6.4953e-10	6.59289e-10	8.11588e-10	8.85432e-10	1.03443e-09	1.29715e-09	1.21354e-09	1.60827e-09	1.81574e-09	2.03705e-09	2.09007e-09	2.59445e-09
0.02	-1.56055e-11	2.53511e-11	1.05266e-10	1.49526e-10	2.57257e-10	1.82491e-10	2.60254e-10	2.51417e-10	2.98136e-10	3.11507e-10	3.25799e-10	2.23293e-10	3.37018e-10	3.33791e-10	3.34021e-10	3.07281e-10	3.53078e-10	3.52694e-10	2.34205e-10	3.04361e-10	2.47191e-10	2.88685e-10	2.47345e-10	2.4842e-10	2.6156e-10	3.37172e-10	2.1169e-10	3.47468e-10	2.26982e-10	3.08357e-10	2.23754e-10	2.72702e-10	2.65786e-10	3.18038e-10	3.20805e-10	4.01027e-10	5.08911e-10	4.70414e-10	6.0819e-10	6.31934e-10	8.07208e-10	8.30491e-10	9.51899e-10	1.14569e-09	1.21362e-09	1.40142e-09	1.69457e-09	1.69472e-09	2.04519e-09
0.04	1.5746e-11	-2.15799e-12	9.22027e-11	1.26243e-10	1.28549e-10	2.58871e-10	1.6013e-10	2.54491e-10	3.05667e-10	2.08463e-10	1.96553e-10	2.04698e-10	1.9809e-10	1.98935e-10	2.4527e-10	3.24109e-10	2.13842e-10	1.98474e-10	3.14964e-10	2.00011e-10	1.97475e-10	2.17684e-10	2.26214e-10	2.50726e-10	2.95524e-10	2.4673e-10	2.95678e-10	1.99319e-10	2.69782e-10	1.74653e-10	3.04745e-10	2.4965e-10	3.31101e-10	3.12583e-10	3.13044e-10	3.61454e-10	3.41321e-10	4.82785e-10	4.72642e-10	4.97923e-10	5.68386e-10	6.67588e-10	8.89964e-10	8.58921e-10	1.08061e-09	1.05118e-09	1.36646e-09	1.43822e-09	1.80414e-09
0.06	3.17289e-11	8.69775e-11	1.09953e-10	1.74499e-10	2.06465e-10	1.73577e-10	2.00164e-10	2.6279e-10	1.85872e-10	2.44117e-10	2.73009e-10	2.54721e-10	1.70657e-10	2.27135e-10	1.80877e-10	2.46269e-10	2.06388e-10	1.9079e-10	2.24753e-10	2.57641e-10	2.10538e-10	1.91635e-10	2.57641e-10	2.40813e-10	2.25752e-10	2.46269e-10	2.19298e-10	2.79618e-10	2.34205e-10	2.68322e-10	2.22602e-10	1.90329e-10	2.50495e-10	2.10691e-10	3.23955e-10	2.55413e-10	3.67754e-10	3.46008e-10	4.13936e-10	4.4498e-10	5.65159e-10	6.25248e-10	6.69432e-10	6.97325e-10	8.27647e-10	9.70418e-10	1.07653e-09	1.08968e-09	1.36384e-09
0.08	-1.23781e-11	7.47598e-11	2.73489e-11	1.69812e-10	8.54407e-11	1.8372e-10	2.13074e-10	1.83106e-10	1.61052e-10	1.76881e-10	1.24706e-10	2.05697e-10	1.75114e-10	1.46145e-10	1.40536e-10	2.66401e-10	2.61791e-10	2.48574e-10	2.57949e-10	1.72501e-10	1.49526e-10	2.4965e-10	2.50188e-10	1.41304e-10	1.77112e-10	1.58132e-10	1.86794e-10	1.97398e-10	2.47882e-10	2.1123e-10	1.95784e-10	2.56719e-10	2.59639e-10	1.54521e-10	2.28288e-10	2.15917e-10	2.21603e-10	3.41244e-10	3.83276e-10	4.01411e-10	4.57735e-10	4.13167e-10	4.93236e-10	5.32348e-10	6.15335e-10	7.93607e-10	9.11173e-10	9.8179e-10	1.17566e-09
0.1	-5.17217e-11	-2.14456e-11	2.95774e-11	1.60591e-10	1.01501e-10	1.91481e-10	1.3823e-10	1.72425e-10	1.77496e-10	1.17637e-10	1.31238e-10	1.29624e-10	1.51294e-10	1.24245e-10	2.36741e-10	2.08002e-10	1.40075e-10	2.027e-10	1.88715e-10	1.12566e-10	1.07417e-10	1.74192e-10	1.54367e-10	1.30546e-10	2.22295e-10	9.835e-11	1.97398e-10	1.59515e-10	1.94248e-10	1.00886e-10	2.03007e-10	1.77496e-10	2.10615e-10	1.8787e-10	1.87562e-10	2.45116e-10	2.35434e-10	2.84689e-10	3.20881e-10	2.49342e-10	3.3917e-10	3.38401e-10	4.16856e-10	3.90883e-10	4.56505e-10	5.87519e-10	6.90025e-10	7.5219e-10	8.79669e-10
0.12	5.0555e-11	8.5825e-11	4.23329e-11	4.23329e-11	1.35695e-10	1.03345e-10	1.8933e-10	1.57287e-10	7.9985e-11	2.01778e-10	2.03238e-10	1.57441e-10	1.9394e-10	1.34696e-10	1.26013e-10	1.34158e-10	1.94094e-10	9.51995e-11	1.42073e-10	2.07618e-10	1.74423e-10	1.72963e-10	1.1464e-10	1.94939e-10	1.42687e-10	1.98013e-10	8.55944e-11	9.71206e-11	9.41238e-11	1.76805e-10	9.1588e-11	1.49296e-10	1.21402e-10	1.12104e-10	1.09031e-10	1.49219e-10	1.6597e-10	1.74499e-10	1.8372e-10	2.63097e-10	2.43426e-10	3.321e-10	3.56075e-10	4.22158e-10	4.68262e-10	4.64266e-10	4.76484e-10	5.54478e-10	6.27092e-10
0.14	-5.87913e-11	1.29797e-11	-5.44297e-13	1.42092e-11	6.13895e-11	1.2317e-10	1.50525e-10	6.31569e-11	9.94257e-11	1.78572e-10	1.63357e-10	1.77573e-10	1.05189e-10	6.96884e-11	1.33851e-10	1.79033e-10	1.77957e-10	1.3946e-10	1.75498e-10	1.45915e-10	1.1879e-10	1.03037e-10	7.36073e-11	1.54137e-10	1.67661e-10	1.49449e-10	6.49242e-11	5.59338e-11	1.22632e-10	1.5721e-10	8.6747e-11	1.84489e-10	1.62282e-10	8.53639e-11	7.98314e-11	8.51334e-11	1.1295e-10	2.06312e-10	2.34128e-10	1.4384e-10	2.31439e-10	1.87947e-10	2.42504e-10	3.06512e-10	3.04591e-10	3.89116e-10	3.94879e-10	4.87319e-10	5.73534e-10
0.16	2.96542e-11	6.43095e-11	7.86018e-11	1.09646e-10	1.37692e-10	2.70416e-11	4.92486e-11	1.2632e-10	9.17416e-11	4.50223e-11	1.44762e-10	5.72401e-11	1.48681e-10	1.69966e-10	1.18943e-10	8.60555e-11	1.11644e-10	1.40075e-10	7.79103e-11	8.08302e-11	9.28943e-11	1.5429e-10	9.08197e-11	1.46452e-10	3.92593e-11	1.57517e-10	1.60822e-10	1.63127e-10	7.9985e-11	4.09499e-11	1.58286e-10	1.27012e-10	6.49242e-11	1.56826e-10	1.45915e-10	1.83644e-10	7.47599e-11	8.45954e-11	1.53061e-10	2.25599e-10	1.16331e-10	2.47037e-10	2.7201e-10	1.96245e-10	2.96984e-10	3.04591e-10	3.44241e-10	3.12583e-10	3.5108e-10
0.18	-4.48058e-11	5.53959e-11	3.25742e-11	4.0873e-11	5.47812e-11	1.22017e-10	1.36463e-10	1.19174e-10	8.71311e-11	1.09876e-10	3.4572e-11	1.47067e-10	6.9842e-11	1.24476e-10	6.78441e-11	4.39466e-11	5.33212e-11	3.61088e-11	3.14984e-11	1.23246e-10	1.3531e-10	1.31315e-10	1.48527e-10	3.84909e-11	4.70203e-11	6.6461e-11	3.01152e-11	3.94898e-11	9.84268e-11	1.39076e-10	3.073e-11	1.42226e-10	1.307e-10	1.53752e-10	8.78228e-11	8.56713e-11	8.10608e-11	1.43379e-10	6.84589e-11	1.57902e-10	1.75729e-10	9.66595e-11	1.73039e-10	2.0708e-10	1.51063e-10	1.66201e-10	2.9952e-10	2.33283e-10	3.15195e-10
0.2	-2.61904e-12	6.55389e-11	-3.15694e-12	1.94343e-11	9.3509e-11	1.24245e-10	7.56819e-11	1.2025e-10	1.07033e-10	4.1334e-11	3.33426e-11	7.47598e-11	1.3216e-10	1.36847e-10	1.32929e-10	1.41535e-10	1.24399e-10	1.28625e-10	4.59445e-11	2.00491e-11	8.85143e-11	2.53511e-11	1.29317e-10	2.29691e-11	1.40555e-11	1.15409e-10	5.08623e-11	1.88965e-11	7.38378e-11	2.71953e-11	2.41217e-11	2.55048e-11	6.86125e-11	1.08724e-10	5.15539e-11	1.26704e-10	3.54173e-11	4.69434e-11	4.74813e-11	1.67046e-10	1.05419e-10	1.01424e-10	1.85718e-10	1.94247e-10	2.00625e-10	1.20941e-10	2.51878e-10	1.58824e-10	1.8203e-10
0.22	-5.70239e-11	4.73276e-11	8.3366e-11	4.44845e-11	1.29989e-12	7.48367e-11	3.28047e-11	2.31995e-11	8.89753e-11	1.13411e-10	1.14871e-10	4.33319e-11	5.4493e-12	1.39018e-11	5.1477e-11	2.94237e-11	1.01366e-11	5.88537e-11	9.61216e-11	7.18399e-11	4.2794e-11	1.09262e-10	8.90715e-12	1.19558e-10	1.22709e-10	1.59765e-11	6.84589e-11	1.07187e-10	5.67791e-11	1.15562e-10	9.50459e-11	9.74279e-11	1.19404e-10	1.19712e-10	1.27396e-10	1.75133e-11	9.07427e-11	1.28241e-10	1.36233e-10	9.85037e-11	1.03191e-10	8.55944e-11	5.08623e-11	7.26082e-11	1.23861e-10	1.95323e-10	9.00511e-11	1.4991e-10	2.45962e-10
0.24	2.61195e-11	-3.81973e-11	-5.07802e-12	7.1763e-11	9.78889e-11	-1.61434e-11	8.15987e-11	8.75923e-11	9.29134e-12	9.90607e-12	-4.61696e-12	8.59786e-11	4.65592e-11	1.08877e-10	3.83564e-12	1.70523e-11	1.17022e-10	3.4111e-11	8.4365e-11	2.87321e-11	1.04728e-10	3.08837e-11	5.61644e-11	-3.15695e-12	-3.00326e-12	8.09071e-11	-5.07802e-12	2.98847e-11	2.7349e-11	3.8491e-11	1.29989e-12	1.92038e-11	7.18398e-11	-1.60092e-13	3.08068e-11	8.88986e-11	1.19712e-10	1.99145e-12	1.49007e-11	1.19808e-11	7.56051e-11	9.36627e-11	1.4238e-10	1.53138e-10	4.54834e-11	5.57033e-11	1.79494e-10	1.42687e-10	1.29932e-10
0.26	-9.61175e-12	-2.95141e-11	7.21664e-12	8.23671e-11	6.30032e-11	-1.72192e-11	2.74258e-11	1.01577e-10	-1.0457e-11	6.75368e-11	1.49776e-11	4.24866e-11	-1.59129e-11	7.00725e-11	-1.23013e-11	-1.30697e-11	1.06418e-10	1.0565e-10	9.29135e-12	5.87769e-11	-1.37613e-11	-1.15328e-11	3.77796e-13	5.78548e-11	1.01654e-10	9.15682e-13	-1.18402e-11	1.6207e-11	4.84803e-11	4.30245e-11	5.83351e-12	6.38484e-11	1.05266e-10	1.25187e-11	2.18164e-11	6.44823e-12	4.50224e-11	-1.22244e-11	6.85159e-13	6.31568e-11	2.95005e-11	9.50459e-11	9.2145e-12	7.18398e-11	8.34429e-11	2.64269e-11	3.32657e-11	1.61821e-10	1.62743e-10
0.28	-5.83302e-11	4.87876e-11	3.4572e-11	8.39039e-11	9.82923e-12	6.98612e-12	-1.87561e-11	1.00425e-10	-2.27519e-11	9.835e-11	8.27513e-11	-1.52981e-11	3.66467e-11	-1.03802e-11	5.75666e-12	2.15859e-11	1.02499e-10	9.86574e-11	-2.29056e-11	8.80533e-11	-1.18402e-11	5.6318e-11	-2.50572e-11	8.19061e-11	7.28388e-11	-1.67582e-11	8.21557e-12	7.62966e-11	8.85144e-11	5.40128e-11	2.77332e-11	8.43649e-11	-1.86792e-11	8.43649e-11	1.40555e-11	-1.84487e-11	-1.02265e-11	1.78207e-11	1.0442e-10	4.97097e-11	1.94344e-11	-4.92433e-12	1.62839e-11	7.60084e-12	1.11644e-10	2.46595e-11	2.24312e-11	8.72081e-11	5.69327e-11
0.3	6.00064e-11	-5.37964e-11	9.90607e-12	-2.96678e-11	8.57481e-11	-1.64508e-11	6.4079e-11	1.93575e-11	7.91397e-11	-2.86688e-11	-2.64404e-11	7.92935e-11	4.98825e-12	7.99082e-11	6.44632e-11	3.48794e-11	3.77794e-13	-1.62203e-11	7.87555e-11	-9.91912e-12	6.50011e-11	-3.28952e-11	7.81409e-11	5.21878e-12	4.91141e-12	7.69882e-11	7.87556e-11	3.91248e-12	-3.59689e-11	-3.23573e-11	7.12252e-11	1.24418e-11	6.19274e-11	-2.79004e-11	8.32124e-11	8.79765e-11	8.66702e-11	3.77225e-11	2.86553e-11	8.65933e-11	7.23778e-11	1.00348e-10	8.99743e-11	9.0589e-11	8.36925e-12	2.31227e-11	1.0711e-10	7.19936e-11	1.20019e-10
0.32	4.43308e-11	-9.38122e-12	-2.84383e-11	-4.42679e-11	-2.77467e-11	-3.94268e-11	8.70544e-11	6.66147e-11	8.41344e-11	1.47272e-13	-9.07385e-12	3.85677e-11	-2.7593e-11	7.10715e-11	3.37459e-12	-2.7593e-11	8.34429e-11	8.23671e-11	-2.23483e-12	-2.80541e-11	4.54066e-11	-1.47602e-11	8.10609e-11	-3.0052e-11	5.93148e-11	-2.18298e-11	4.35624e-11	-2.88225e-11	-1.85061e-12	4.25635e-11	3.76457e-11	5.0017e-11	-1.22244e-11	-1.03033e-11	6.70757e-11	3.22668e-11	5.1477e-11	-3.07436e-11	7.19936e-11	6.76136e-11	-5.15486e-12	1.94344e-11	2.49669e-11	6.96883e-11	7.5144e-11	-8.99701e-12	3.11142e-11	1.09108e-10	9.18954e-11
0.34	-7.537e-12	6.33105e-11	-4.57279e-11	5.75474e-11	-4.51132e-11	-3.18194e-11	6.19274e-11	-2.25982e-11	2.76563e-11	6.40789e-11	3.76457e-11	-2.45193e-11	3.68004e-11	6.79978e-11	2.68111e-11	-1.59897e-11	7.60661e-11	4.97865e-11	-1.1456e-11	9.15682e-13	2.63501e-11	3.00384e-11	3.28815e-11	-3.85047e-11	7.72956e-11	-3.3971e-11	-2.31361e-11	-3.85816e-11	6.06979e-11	5.43202e-11	-8.5166e-13	8.06766e-11	-4.05026e-11	4.8096e-11	6.07748e-11	-3.88121e-11	-3.3971e-11	-1.27623e-11	7.96008e-11	-1.06876e-11	-3.17425e-11	-3.48931e-11	-1.37613e-11	-2.20603e-11	6.53084e-11	-2.92835e-11	-2.73625e-11	4.86339e-11	4.45036e-12
0.36	6.01601e-11	3.00954e-13	3.4111e-11	-4.60352e-11	7.68345e-11	2.19701e-11	-2.17529e-11	7.69882e-11	2.98078e-11	-3.59689e-11	-3.618e-12	7.98313e-11	-2.77273e-12	6.454e-11	-2.88993e-11	6.48474e-11	-2.8054e-11	-1.23587e-12	4.27171e-11	4.70971e-11	-1.28392e-11	-4.23469e-11	-1.96013e-11	7.96777e-11	2.70416e-11	8.03692e-11	2.75795e-11	7.81409e-11	-4.81869e-11	1.47471e-11	7.47599e-11	-4.20395e-11	7.61429e-11	-2.92067e-11	4.67897e-11	7.85251e-11	7.86787e-11	-3.21267e-11	-3.99647e-11	6.36948e-11	-2.19835e-11	4.10267e-11	7.38377e-11	8.11376e-11	1.92038e-11	6.7921e-11	8.4826e-11	3.32657e-11	8.88217e-11
0.38	-3.48163e-11	3.71846e-11	6.27726e-11	-4.30384e-11	4.11803e-11	-3.86584e-11	2.36606e-11	7.06872e-11	7.00725e-11	-4.85711e-11	-4.4729e-11	6.09285e-11	-3.96573e-11	5.83159e-11	-4.41911e-11	-3.38747e-12	-4.25005e-11	6.76905e-11	-4.38837e-11	-2.15799e-12	1.77438e-11	3.10373e-11	1.47471e-11	6.51547e-11	3.06531e-11	4.20256e-11	5.93916e-11	5.77012e-11	-1.47602e-11	-1.15328e-11	-9.30439e-12	6.52507e-12	1.65912e-11	-3.99647e-11	1.25187e-11	2.59658e-11	2.02796e-11	4.10267e-11	-1.36076e-11	6.454e-11	7.30693e-11	-4.06563e-11	7.44716e-12	4.34087e-11	7.63734e-11	7.91398e-11	3.7953e-11	7.94471e-11	5.80085e-11
0.4	-6.3325e-11	-4.35763e-11	6.43094e-11	-2.72088e-11	-1.25318e-11	-4.88016e-11	6.162e-11	1.10587e-11	6.41558e-11	-1.4664e-12	-3.64299e-11	1.67449e-11	2.15091e-11	-1.42223e-11	-2.15993e-11	-5.04922e-11	-5.01848e-11	9.44503e-12	7.44716e-12	-4.15016e-11	3.69541e-11	6.87663e-11	4.67898e-11	2.55048e-11	6.78442e-11	-1.56055e-11	7.34535e-11	1.20576e-11	4.24866e-11	-3.81205e-11	-4.03489e-11	2.60427e-11	-4.43447e-11	-4.4729e-11	-5.30855e-12	-4.96469e-11	-5.07996e-11	7.42219e-11	3.46488e-11	6.10822e-11	6.9842e-11	2.75795e-11	-3.90426e-11	-3.935e-11	2.80405e-11	5.26296e-11	-3.4432e-11	4.77118e-11	-2.38277e-11
0.42	5.73169e-11	6.17737e-11	-5.46417e-11	7.1302e-11	6.96115e-11	5.37054e-11	-2.3213e-11	-1.17633e-11	2.15859e-11	-4.4729e-11	6.56926e-11	-4.30959e-12	-2.43656e-11	5.14002e-11	6.57695e-11	6.75368e-11	5.63948e-11	5.63948e-11	-8.99701e-12	3.4572e-11	1.51313e-11	-4.84943e-11	-1.29928e-11	-2.55182e-11	-4.69574e-11	3.03458e-11	-4.23468e-11	-2.15993e-11	-3.99647e-11	3.21131e-11	2.45827e-11	6.17737e-11	6.9381e-11	-5.27975e-11	-1.79108e-11	6.10822e-11	7.37609e-11	-5.29512e-11	-1.74497e-11	-3.63531e-11	-1.02265e-11	-4.28848e-11	6.13127e-11	7.09946e-11	-8.22858e-12	-3.33562e-11	5.19381e-11	-1.83718e-11	5.9699e-11
0.44	4.10267e-11	3.34194e-11	-3.31257e-11	6.05442e-11	6.46168e-11	-4.519e-11	-5.22596e-11	3.21131e-11	1.94344e-11	-2.98214e-11	1.88196e-11	3.91056e-11	-4.56511e-11	6.04674e-11	3.92593e-11	-1.65276e-11	7.03031e-11	3.17289e-11	-5.4488e-11	7.33767e-11	-2.9053e-11	-1.5836e-11	-4.34227e-11	1.12892e-11	1.18271e-11	6.73831e-11	-1.1917e-11	2.1048e-11	1.65144e-11	5.93148e-11	5.39359e-11	4.62519e-11	2.38143e-11	-2.69783e-11	-2.26751e-11	-8.45911e-12	1.0905e-11	-3.23379e-12	-5.56407e-11	6.51547e-11	1.45165e-11	-5.21059e-11	5.81622e-11	9.2145e-12	-5.1568e-11	4.24098e-11	6.69221e-11	3.95667e-11	5.79316e-11
0.46	-1.30697e-11	-3.81973e-11	5.6779e-11	3.64162e-11	-3.23379e-12	-3.98111e-11	6.96884e-11	6.50779e-11	-1.51444e-11	-5.36428e-11	-3.49699e-11	6.61536e-11	1.72828e-11	-5.0569e-11	-5.15486e-12	1.78207e-11	5.80853e-11	-2.0043e-12	-2.15799e-12	5.51654e-11	-5.39502e-11	2.74258e-11	-5.26438e-11	7.03031e-11	6.00832e-11	4.55603e-11	5.9699e-11	7.04568e-11	6.76136e-11	5.4397e-11	6.87663e-11	-1.62202e-11	-4.75722e-11	4.82497e-11	-2.72088e-11	-5.47954e-11	-4.30384e-11	5.70864e-11	-2.21371e-11	6.69989e-11	4.39466e-11	-5.07802e-12	3.06723e-12	-5.18754e-11	2.0587e-11	6.60768e-11	-1.23013e-11	6.7921e-11	-2.2675e-11
0.48	5.67022e-11	4.12572e-11	3.15752e-11	-3.61225e-11	1.97417e-11	6.6e-11	-2.31167e-12	-4.40374e-11	1.51313e-11	2.32764e-11	6.10053e-11	-5.55638e-11	-9.91912e-12	-2.19066e-11	1.00597e-11	-5.37964e-11	-5.52564e-11	-1.69887e-11	1.66681e-11	-5.41807e-11	5.6318e-11	1.50544e-11	6.80747e-11	-5.07227e-11	-5.5026e-11	-4.32689e-11	-1.56055e-11	-5.59481e-11	-5.75618e-11	-5.74081e-11	-5.37196e-11	4.92486e-11	6.76905e-11	-2.3674e-11	6.75368e-11	6.69221e-11	3.01921e-11	-5.51028e-11	5.17843e-11	-5.73312e-11	-5.17217e-11	1.83777e-12	-1.11486e-11	6.6922e-11	-4.32689e-11	-4.97238e-11	1.59765e-11	-4.55742e-11	4.12572e-11
0.5	-5.97134e-11	4.31014e-11	4.49455e-11	-1.80645e-11	6.13127e-11	6.86126e-11	4.82497e-11	-5.2567e-11	-2.15799e-12	-3.12814e-11	2.30459e-11	-1.89098e-11	-5.37964e-11	-5.07227e-11	4.77118e-11	-1.66813e-11	-3.40478e-11	-5.03385e-11	-5.64091e-11	-4.4729e-11	6.46168e-11	-2.7593e-11	4.94023e-11	-2.59793e-11	-2.14456e-11	1.35944e-11	2.64269e-11	-4.64195e-11	6.17737e-11	-4.67269e-11	-5.66396e-11	5.96222e-11	2.02027e-11	9.98291e-12	6.59231e-11	3.59551e-11	-5.37964e-11	-3.92538e-12	-6.15382e-12	5.47043e-11	-5.71776e-11	-5.47185e-11	-2.28287e-11	1.74365e-11	-2.15992e-11	-4.60353e-11	6.40021e-11	2.29882e-12	6.17737e-11
0.52	-2.94372e-11	-5.14912e-11	6.67684e-11	1.14429e-11	4.36392e-11	5.72401e-11	4.35624e-11	-2.31361e-11	4.81728e-11	-4.25005e-11	-2.97446e-11	2.41216e-11	5.59338e-11	2.06638e-11	6.99957e-11	5.04012e-11	-1.96013e-11	-4.38837e-11	-4.77258e-11	-5.17217e-11	3.84909e-11	-5.57944e-11	-5.38539e-12	6.73063e-11	-4.16553e-11	6.57694e-11	5.93148e-11	-1.57592e-11	5.67791e-11	-2.45193e-11	-3.72752e-11	6.98611e-12	-2.76698e-11	-3.82742e-11	-1.19939e-11	-3.84279e-11	6.66147e-11	5.54727e-11	1.68218e-11	4.97096e-11	-3.31257e-11	5.37246e-12	3.51099e-11	-5.66396e-11	5.95453e-11	6.47705e-11	3.5571e-11	-7.53699e-12	6.14087e-12
0.54	3.28815e-11	6.76136e-11	-4.70343e-11	3.46488e-11	-5.37196e-11	-4.94932e-11	-4.80332e-11	6.34642e-11	6.03137e-11	-5.38733e-11	-5.28743e-11	2.96542e-11	-1.66045e-11	-2.6133e-11	-3.70447e-11	-4.44216e-11	6.52315e-11	-4.46328e-12	3.61088e-11	9.98292e-12	-3.48931e-11	6.30032e-11	-1.83718e-11	6.30032e-11	4.64824e-11	2.89626e-11	-2.30593e-11	6.14664e-11	-1.09949e-11	6.12359e-11	5.10928e-11	1.12892e-11	2.96542e-11	-4.48826e-11	-2.12919e-11	2.02796e-11	1.45165e-11	-3.71215e-11	3.76457e-11	-1.55286e-11	-1.17634e-11	6.36179e-11	6.27726e-11	6.1159e-11	-5.76386e-11	4.12572e-11	-4.78795e-11	-1.84487e-11	-1.71424e-11
0.56	-3.46626e-11	5.57033e-11	-5.55638e-11	5.68559e-11	-1.85061e-12	-5.16448e-11	-4.8648e-11	4.51761e-11	1.35944e-11	-2.00624e-11	-5.51027e-11	-6.41024e-15	-5.43344e-11	-5.57175e-11	-5.47186e-11	-5.01848e-11	6.308e-11	1.89733e-11	6.19274e-11	4.88645e-11	-4.11173e-11	5.57801e-11	2.41985e-11	5.80085e-11	4.0412e-11	-3.53541e-11	-5.33354e-11	5.15539e-11	1.99145e-12	5.81622e-11	6.47706e-11	-1.5836e-11	6.5001e-11	6.70757e-11	6.47705e-11	6.53084e-11	-5.71775e-11	-5.72544e-11	6.40789e-11	-2.5422e-12	2.26617e-11	-5.41807e-11	-5.91754e-11	5.56264e-11	-2.09845e-11	-9.53491e-12	-3.38747e-12	-5.27975e-11	-5.80997e-11
0.58	4.60213e-11	-4.46521e-11	5.37054e-11	-2.88225e-11	1.45934e-11	3.22668e-11	6.40021e-11	-3.57383e-11	1.12892e-11	4.97865e-11	4.39466e-11	3.12679e-11	6.44632e-11	6.37716e-11	5.94685e-11	5.81622e-11	-4.33458e-11	2.28922e-11	-4.36532e-11	-2.09077e-11	2.82711e-11	-4.227e-11	-3.0801e-12	3.72615e-11	4.29669e-12	2.48132e-11	4.4715e-11	-4.98775e-11	-5.84839e-11	-5.23365e-11	-4.61122e-11	2.90395e-11	-5.99439e-11	2.08175e-11	-5.57944e-11	-5.29512e-11	6.44632e-11	3.65699e-11	-6.15576e-11	-5.11838e-11	-5.77155e-11	-5.9406e-11	-2.42119e-11	-2.52877e-11	-1.09949e-11	2.60427e-11	2.91932e-11	5.08623e-11	6.23116e-11
0.6	2.23543e-11	4.52529e-11	5.00939e-11	-3.18193e-11	-3.7352e-11	5.62412e-11	-5.31049e-11	-3.56615e-11	6.16968e-11	1.06936e-12	1.22881e-11	6.50779e-11	2.99039e-12	2.51974e-11	5.47043e-11	-1.96782e-11	-5.40269e-11	-4.46327e-12	2.31227e-11	-5.11838e-11	4.69434e-11	-5.80997e-11	-4.58816e-11	5.27065e-11	5.64717e-11	3.77225e-11	6.43095e-11	-3.02057e-11	-4.10405e-11	-5.44112e-11	-5.80997e-11	-8.53595e-12	-2.4673e-11	6.76136e-11	-5.08764e-11	-3.71215e-11	-1.23781e-11	-3.60457e-11	-3.12046e-11	-4.80332e-11	-4.19626e-11	-5.65628e-11	2.41985e-11	3.78762e-11	-5.61017e-11	4.1334e-11	-2.7593e-11	-4.64964e-11	6.37138e-12
0.62	-4.31921e-11	5.23991e-11	1.34408e-11	2.40448e-11	-8.76648e-12	6.69989e-11	-2.87456e-11	1.65912e-11	3.29583e-11	-1.76034e-11	4.65592e-11	4.29476e-11	-4.33458e-11	-5.64859e-11	1.60725e-12	-5.1568e-11	-5.01848e-11	-3.14351e-11	1.15966e-11	-2.55182e-11	1.17503e-11	-4.44216e-11	-5.37196e-11	6.63842e-11	6.67684e-11	-4.49595e-11	5.09391e-11	7.37032e-12	2.12785e-11	-4.60353e-11	-4.31921e-11	-1.12255e-11	4.94023e-11	-5.55638e-11	-4.93396e-11	2.19701e-11	-4.94164e-11	-2.77467e-11	4.0873e-11	-3.32025e-11	-2.08114e-12	1.0444e-11	-5.90218e-11	-2.96678e-11	1.36713e-11	6.28495e-11	-5.85607e-11	-4.42679e-11	-4.96469e-11
0.64	2.14322e-11	-1.92171e-11	-2.73625e-11	4.11035e-11	-5.10301e-11	4.7635e-11	2.38911e-11	5.50885e-11	-3.68141e-11	1.7206e-11	6.66147e-11	-5.67165e-11	-1.94477e-11	-1.94477e-11	-3.79668e-11	4.60405e-12	3.82604e-11	-2.08114e-12	-5.06458e-11	6.23116e-11	-3.87352e-11	-5.1568e-11	5.01707e-11	-4.25774e-11	3.44184e-11	-5.64859e-11	6.7556e-12	5.01708e-11	-1.06107e-11	5.7317e-11	-5.38539e-12	-3.1973e-11	-5.53908e-12	-3.13583e-11	1.0444e-11	-9.22754e-12	5.27833e-11	5.76243e-11	-6.99909e-12	2.00491e-11	4.93255e-11	4.94792e-11	6.52507e-12	-5.0108e-11	-4.55742e-11	4.51761e-11	5.4858e-11	5.86232e-11	-4.63427e-11
0.66	5.67023e-11	3.219e-11	-5.88681e-11	9.67555e-12	2.04333e-11	6.13127e-11	1.88196e-11	6.96883e-11	-3.53541e-11	5.62411e-11	5.60106e-11	-3.08972e-11	4.77887e-11	4.78655e-11	2.48132e-11	2.57353e-11	-2.58256e-11	1.47471e-11	-2.57488e-11	5.20149e-11	-2.44424e-11	-5.57175e-11	6.62305e-11	-5.67165e-11	-3.42784e-11	-8.53595e-12	-4.21932e-11	6.33874e-11	-5.8945e-11	6.39253e-11	5.07087e-11	3.52636e-11	-5.62554e-11	2.42753e-11	-5.97902e-11	-5.0108e-11	-6.04049e-11	-1.79108e-11	-4.74185e-11	-4.06563e-11	3.04995e-11	2.93468e-11	6.25421e-11	2.85016e-11	-6.17881e-11	5.60298e-12	6.1159e-11	-3.92537e-12	1.52081e-11
0.68	-6.07892e-11	5.87001e-11	-4.18089e-11	-1.90634e-11	2.71953e-11	6.20042e-11	4.98826e-12	2.98079e-11	1.8128e-11	-2.14456e-11	2.86553e-11	-4.09636e-11	-4.75721e-11	5.5857e-11	6.34642e-11	-3.36636e-11	7.06296e-12	4.34855e-11	3.28815e-11	6.46937e-11	1.15966e-11	-1.05339e-11	2.71953e-11	-2.92836e-11	2.08943e-11	3.73383e-11	-6.15382e-12	5.93917e-11	6.46937e-11	5.21686e-11	1.09819e-11	6.60768e-11	-5.61592e-12	-3.00326e-12	-5.91755e-11	-4.45753e-11	1.16734e-11	-5.6947e-11	-5.42575e-11	-1.76034e-11	-9.6886e-12	-4.33458e-11	-4.83406e-11	-3.85047e-11	-3.15694e-12	-4.54012e-12	3.63394e-11	-5.74849e-11	1.96649e-11
0.7	-5.44112e-11	2.78869e-11	-2.02161e-11	-4.77064e-12	-3.54309e-11	6.55389e-11	-5.61017e-11	-5.39501e-11	5.68559e-11	-5.5948e-11	-3.65068e-11	-5.71775e-11	-2.2214e-11	1.47471e-11	-4.58048e-11	2.36606e-11	-4.99543e-11	5.76243e-11	-2.11382e-11	3.51099e-11	4.59445e-11	3.66467e-11	-3.65068e-11	6.4079e-11	6.5001e-11	-1.96782e-11	5.75474e-11	3.09605e-11	5.51654e-11	-5.17217e-11	-4.48058e-11	2.34301e-11	3.57246e-11	-4.88785e-11	-4.17321e-11	5.31676e-11	-2.16761e-11	4.58676e-11	6.48473e-11	-1.08219e-12	-2.57488e-11	5.17075e-11	-4.77258e-11	-3.7352e-11	-1.2916e-11	-3.935e-11	-6.30176e-11	4.37161e-11	6.22348e-11
0.72	1.73597e-11	-1.6835e-11	1.58228e-11	-5.7696e-12	-5.61017e-11	2.52743e-11	-5.53333e-11	5.2937e-11	-2.27519e-11	-3.74289e-11	-2.02161e-11	-4.53437e-11	4.97865e-11	-4.54205e-11	-5.39501e-11	6.55389e-11	-3.03593e-11	6.43094e-11	-5.81765e-11	-5.67165e-11	2.95005e-11	2.83671e-12	-5.97134e-11	5.97759e-11	-5.04922e-11	-5.65628e-11	2.93468e-11	-1.23013e-11	3.98932e-12	-6.13271e-11	-2.11382e-11	6.29455e-12	-3.55078e-11	-4.6189e-11	4.41003e-11	5.61643e-11	-5.43343e-11	-4.54012e-12	3.76457e-11	-6.21723e-11	-1.42223e-11	5.93917e-11	2.48901e-11	-4.58048e-11	-6.00207e-11	-5.95597e-11	-5.12606e-11	4.92486e-11	6.33874e-11
0.74	1.26724e-11	5.16307e-11	4.67897e-11	2.74258e-11	3.49562e-11	6.42326e-11	-1.3915e-11	5.92379e-11	-4.60353e-11	6.56926e-11	2.4429e-11	-1.56823e-11	-4.90322e-11	3.17289e-11	-4.44985e-11	2.65037e-11	-9.30438e-12	4.9556e-11	6.12358e-11	-4.93395e-11	-1.77571e-11	-3.35099e-11	1.58997e-11	5.56265e-11	-4.64964e-11	4.14109e-11	-2.03698e-11	3.98932e-12	-4.48827e-11	-2.5134e-11	2.18933e-11	3.74151e-11	2.05101e-11	4.00277e-11	4.44845e-11	4.64055e-11	5.60106e-11	-5.97902e-11	5.53959e-11	-1.87561e-11	1.99722e-11	1.53041e-12	2.40448e-11	-3.57383e-11	-1.39149e-11	-5.11838e-11	-1.45297e-11	-4.65732e-11	1.02903e-11
0.76	-4.88785e-11	-6.07892e-11	5.64717e-11	3.44183e-11	6.40021e-11	5.39359e-11	4.60213e-11	6.83243e-12	-5.56407e-11	4.78655e-11	2.3968e-11	2.61964e-11	-4.13479e-11	6.43863e-11	6.29263e-11	3.68004e-11	1.52849e-11	2.08943e-11	3.66467e-11	-2.29824e-11	-2.87457e-11	-1.8295e-11	6.33874e-11	2.81942e-11	1.19039e-11	6.46937e-11	2.19701e-11	4.52529e-11	5.0017e-11	6.23117e-11	-7.92121e-12	5.89306e-11	7.98505e-12	8.44609e-12	5.31676e-11	-1.2455e-11	-4.58048e-11	6.31568e-11	-3.31063e-12	5.40128e-11	3.52636e-11	-4.87248e-11	6.45399e-11	3.59551e-11	2.38143e-11	-1.94477e-11	4.8096e-11	8.59978e-12	-6.30944e-11
0.78	-5.84839e-11	-5.65628e-11	3.38805e-11	2.29882e-12	3.15752e-11	1.36713e-11	-3.85047e-11	-2.02929e-11	-4.51132e-11	-1.00534e-12	-2.32129e-11	-1.42992e-11	3.5033e-11	1.7667e-11	4.29477e-11	-2.76698e-11	3.57246e-11	-4.34995e-11	-2.3674e-11	1.65144e-11	1.19039e-11	1.75902e-11	3.09605e-11	-5.60249e-11	-5.48722e-11	4.77118e-11	3.55709e-11	6.68452e-11	5.09391e-11	5.70096e-11	-1.54518e-11	-6.14807e-11	6.23116e-11	-4.90322e-11	2.7349e-11	-6.97979e-13	-2.08308e-11	3.81067e-11	3.67236e-11	2.76563e-11	9.29134e-12	-2.42119e-11	-5.95596e-11	-3.22036e-11	-5.47954e-11	4.68666e-11	4.54637e-13	6.10053e-11	-1.75266e-11
0.8	4.20256e-11	4.60405e-12	-1.52981e-11	-4.74953e-11	-4.79564e-11	-4.64964e-11	-5.99439e-11	-5.17985e-11	-5.64091e-11	-2.2675e-11	-5.77154e-11	-4.42679e-11	-3.46626e-11	-2.45961e-11	-5.97134e-11	2.86553e-11	3.15752e-11	-4.10405e-11	8.13872e-12	4.41003e-11	5.07086e-11	4.60213e-11	-4.96469e-11	-3.09741e-11	-5.97902e-11	6.20043e-11	6.15432e-11	4.19488e-11	-5.84839e-11	4.29477e-11	-5.13375e-11	-6.17881e-11	2.02028e-11	4.11035e-11	3.19594e-11	-5.26438e-11	1.25187e-11	-5.34891e-11	6.85158e-13	-1.46066e-11	-6.06355e-11	5.20918e-11	-4.15784e-11	-2.82077e-11	-2.77467e-11	-2.62867e-11	-2.04466e-11	-5.87144e-11	-8.07489e-12
0.82	4.65592e-11	-6.15382e-12	-4.81869e-11	-3.35867e-11	-2.52109e-11	-5.8945e-11	-2.02161e-11	-4.88785e-11	-2.70551e-11	2.635e-11	4.17951e-11	-5.42575e-11	-4.31153e-11	3.68773e-11	-5.87912e-11	6.07748e-11	-5.58712e-11	-1.33002e-11	1.74365e-11	1.29029e-11	-2.25214e-11	1.73597e-11	-8.5166e-13	5.4493e-12	-5.14912e-11	-5.04154e-11	-4.91859e-11	6.85159e-13	-5.00312e-11	2.01259e-11	1.5285e-11	-2.31361e-11	-5.34891e-11	5.47812e-11	2.40448e-11	-4.92627e-11	-5.86376e-11	4.00277e-11	5.26296e-11	-3.2972e-11	-1.66045e-11	4.74044e-11	5.80853e-11	-5.42575e-11	3.68772e-11	-4.94164e-11	-6.05586e-11	-2.74393e-11	-4.88785e-11
0.84	-1.28392e-11	-5.52564e-11	2.47364e-11	-8.45911e-12	-7.22962e-12	-5.08764e-11	1.41323e-11	1.02134e-11	3.90288e-11	1.25187e-11	6.13895e-11	-9.22754e-12	5.54728e-11	2.22775e-11	-3.40478e-11	3.43415e-11	-6.07891e-11	6.27726e-11	-1.62971e-11	-4.81869e-11	-5.4488e-11	-2.54414e-11	4.84034e-11	-4.23469e-11	-4.227e-11	-5.19522e-11	-5.99439e-11	-3.935e-11	-3.46432e-12	-8.99701e-12	4.10267e-11	3.70309e-11	4.41003e-11	-5.09532e-11	-2.55183e-11	4.74045e-11	5.36286e-11	6.10821e-11	-4.081e-11	-1.79876e-11	2.02028e-11	1.86659e-11	3.38804e-11	4.49455e-11	-1.98318e-11	-5.99439e-11	-3.49699e-11	4.02583e-11	-4.94164e-11
0.86	-1.88329e-11	-3.28951e-11	5.84696e-11	5.6318e-11	4.00277e-11	4.96328e-11	3.23436e-11	-5.78691e-11	2.12785e-11	-2.54414e-11	4.87107e-11	2.60427e-11	-1.05339e-11	6.308e-11	4.07962e-11	-4.58048e-11	-5.52564e-11	6.33105e-11	4.86339e-11	-3.12814e-11	3.77225e-11	-1.61434e-11	5.50117e-11	-1.01497e-11	2.2508e-11	-5.41038e-11	-3.26646e-11	-3.95036e-11	1.03671e-11	-3.23573e-11	6.13127e-11	-4.30959e-12	5.66253e-11	-2.11382e-11	-3.50468e-11	-1.50676e-11	-5.03385e-11	-6.27102e-11	-5.51028e-11	-5.14912e-11	2.60618e-12	-4.80332e-11	-4.3269e-11	5.02476e-11	2.67342e-11	5.50885e-11	2.25848e-11	-6.27871e-11	2.15091e-11
0.88	-1.79108e-11	-4.96469e-11	-4.65732e-11	3.70309e-11	6.40789e-11	5.40896e-11	-2.69014e-11	-5.64859e-11	-1.76034e-11	-5.66396e-11	-4.75721e-11	-4.90321e-11	-5.80997e-11	1.05208e-11	6.59231e-11	1.16734e-11	4.31782e-11	3.96435e-11	5.1016e-11	2.08943e-11	5.19381e-11	2.40448e-11	6.44823e-12	5.56265e-11	2.11248e-11	-2.35203e-11	6.42326e-11	-6.13271e-11	-1.08412e-11	-5.17986e-11	-5.24901e-11	-4.99543e-11	3.33426e-11	1.78207e-11	-6.1865e-11	4.84803e-11	-1.81413e-11	-1.49908e-11	6.10822e-11	-2.21371e-11	-2.70551e-11	-6.10197e-11	1.11355e-11	4.3255e-11	6.1159e-11	5.70864e-11	6.20042e-11	-4.87248e-11	5.54728e-11
0.9	2.88858e-11	-2.01392e-11	-5.45649e-11	5.67982e-12	4.07193e-11	6.20042e-11	-5.57175e-11	-2.50572e-11	-4.87248e-11	-5.61786e-11	1.85123e-11	-4.84943e-11	5.17844e-11	-5.31049e-11	-5.75618e-11	5.83158e-11	4.78655e-11	6.03137e-11	-5.30855e-12	2.83671e-12	6.05443e-11	5.18613e-11	-5.12606e-11	3.02689e-11	2.41985e-11	3.58783e-11	5.23223e-11	-4.98774e-11	-5.07996e-11	2.09712e-11	-5.97134e-11	-5.27206e-11	-4.27311e-11	3.58015e-11	-5.57944e-11	5.56265e-11	6.17737e-11	4.83266e-11	4.37929e-11	3.88751e-11	-5.65628e-11	-1.4664e-12	5.90074e-11	-5.09532e-11	-2.15799e-12	-1.08219e-12	1.92038e-11	4.15646e-11	1.25187e-11
0.92	1.99722e-11	-5.73312e-11	-1.99855e-11	-4.02721e-11	-3.00326e-12	-3.38941e-11	-4.38837e-11	1.12892e-11	1.72828e-11	-4.31921e-11	6.06211e-11	6.10053e-11	-3.69485e-12	2.24113e-13	-3.68141e-11	2.04333e-11	5.33212e-11	-4.28847e-11	-1.21476e-11	-4.41911e-11	-4.89554e-11	-4.84175e-11	-4.34227e-11	-1.19939e-11	-4.41911e-11	1.99145e-12	6.18505e-11	6.21579e-11	-4.83406e-11	3.93362e-11	-4.71111e-11	6.13895e-11	-5.39501e-11	3.42647e-11	-5.31049e-11	4.33319e-11	-6.12502e-11	-2.42887e-11	-1.23781e-11	5.99295e-11	-3.5892e-11	6.02369e-11	5.7778e-11	-6.40165e-11	1.77438e-11	-2.88225e-11	-4.57279e-11	-2.04466e-11	-5.21827e-11
0.94	-3.13583e-11	6.02369e-11	2.67342e-11	-1.30697e-11	-5.24133e-11	-5.02617e-11	4.1334e-11	5.32443e-11	4.21793e-11	-3.69678e-11	-4.519e-11	5.81621e-11	-6.0866e-11	6.25421e-11	1.68409e-12	-4.69574e-11	-6.00013e-12	-2.85151e-11	-5.67933e-11	-5.36427e-11	-5.97902e-11	-4.25774e-11	5.9238e-11	-3.60457e-11	-5.74849e-11	4.55603e-11	2.781e-11	6.35411e-11	-2.08114e-12	5.78548e-11	-1.56055e-11	4.90181e-11	3.88751e-11	-4.87248e-11	2.1048e-11	-3.55847e-11	1.82049e-11	-4.33458e-11	4.98825e-12	5.36286e-11	-6.22492e-11	-5.85607e-11	4.24866e-11	5.98527e-11	5.62412e-11	9.36819e-12	2.11249e-11	-5.60249e-11	4.53298e-11
0.96	4.92487e-11	3.06531e-11	-2.73625e-11	2.0587e-11	-5.04154e-11	-5.84839e-11	-7.76752e-12	2.22198e-12	-1.1456e-11	1.9588e-11	-5.51796e-11	1.98185e-11	6.25421e-11	1.58997e-11	4.4715e-11	-3.79668e-11	-1.78339e-11	-5.09532e-11	5.08623e-11	-4.75722e-11	-3.18193e-11	4.19488e-11	6.20811e-11	-9.15069e-12	-4.40374e-11	-2.55951e-11	-3.98879e-11	-1.81413e-11	4.48687e-11	-2.30593e-11	2.57353e-11	-1.05339e-11	3.68195e-12	-5.07996e-11	1.0905e-11	-1.51444e-11	4.84802e-11	2.64269e-11	4.00277e-11	2.45827e-11	4.60213e-11	-1.36844e-11	-4.61696e-12	3.82604e-11	1.94343e-11	2.78869e-11	4.81729e-11	-5.8407e-11	4.88645e-11
0.98	-2.31167e-12	-4.35763e-11	-5.97133e-11	2.69648e-11	6.22348e-11	-2.12919e-11	-4.75722e-11	-5.26438e-11	-5.67164e-11	6.05442e-11	6.13895e-11	-4.52669e-11	3.37268e-11	-2.26751e-11	-1.61434e-11	5.22454e-11	-2.13687e-11	1.58228e-11	5.47812e-11	5.40128e-11	5.70096e-11	4.51761e-11	2.89626e-11	5.30139e-11	1.33639e-11	-5.24901e-11	-3.5431e-11	-4.75722e-11	5.40896e-11	-5.17986e-11	6.03906e-11	6.60191e-12	-3.18962e-11	5.90843e-11	4.97866e-11	3.49562e-11	-4.78795e-11	-2.21372e-11	7.61999e-13	-1.36844e-11	5.35517e-11	5.4858e-11	-5.63323e-11	-1.82182e-11	-1.38956e-12	5.67791e-11	2.29882e-12	-7.69068e-12	-4.41911e-11
1	2.5889e-11	-4.63427e-11	4.30245e-11	8.90714e-12	4.85571e-11	-2.31167e-12	-4.95701e-11	4.84034e-11	-4.84174e-11	1.78207e-11	2.71953e-11	-2.15799e-12	-2.94372e-11	3.16521e-11	-5.6947e-11	-5.42575e-11	-4.18089e-11	-3.87352e-11	5.67982e-12	4.96328e-11	3.01921e-11	5.96222e-11	-4.25005e-11	1.73596e-11	2.45059e-11	-2.55182e-11	6.06402e-12	-4.46327e-12	-6.05586e-11	-6.2326e-11	4.81729e-11	4.60213e-11	3.96435e-11	3.14984e-11	5.32444e-11	2.68879e-11	-2.3213e-11	-5.80997e-11	-6.10197e-11	-2.74393e-11	-1.62971e-11	-5.17217e-11	-4.06563e-11	5.75474e-11	5.13233e-11	-4.82638e-11	-3.46626e-11	2.61195e-11	-5.07996e-11
1.02	-8.53595e-12	3.24205e-11	5.73169e-11	2.11249e-11	5.77011e-11	1.64375e-11	-3.45089e-11	2.61964e-11	-5.21827e-11	3.7492e-11	-2.3674e-11	4.78655e-11	9.98291e-12	5.91611e-11	-2.75162e-11	-3.65836e-11	-1.99087e-11	-1.26855e-11	5.21877e-12	-5.00118e-12	-4.01952e-11	-5.34891e-11	-4.8648e-11	-1.89866e-11	-3.09741e-11	-5.78691e-11	2.61195e-11	3.62625e-11	-3.07436e-11	3.7031e-11	-6.50155e-11	4.71739e-11	4.49456e-11	3.14984e-11	5.09392e-11	-1.30697e-11	5.8777e-11	1.09818e-11	-3.6891e-11	-8.92017e-12	-4.93395e-11	-3.11278e-11	4.04119e-11	1.89733e-11	-1.06875e-11	-6.4785e-11	-4.00222e-12	1.10587e-11	1.90502e-11
1.04	-5.88681e-11	5.42433e-11	4.81728e-11	-1.52981e-11	5.62412e-11	3.38804e-11	1.79744e-11	-4.68037e-11	1.65912e-11	-1.39918e-11	5.37822e-11	-2.15224e-11	6.18506e-11	-4.92627e-11	2.12017e-11	-2.83614e-11	6.14664e-11	2.61195e-11	4.63287e-11	1.2826e-11	5.33212e-11	-5.92523e-11	6.03138e-11	-2.93604e-11	-5.99439e-11	5.62412e-11	-1.69693e-12	2.37374e-11	3.18826e-11	4.24866e-11	-4.6189e-11	-5.95597e-11	-9.76544e-12	-4.27311e-11	-2.55182e-11	-4.98006e-11	-6.69172e-12	8.59978e-12	4.64823e-11	2.30459e-11	-4.62659e-11	4.43308e-11	4.12572e-11	6.06979e-11	2.02027e-11	-3.08972e-11	4.15645e-11	3.91825e-11	-1.38381e-11
1.06	-7.41599e-11	-9.30438e-12	5.32443e-11	-2.9053e-11	3.51867e-11	3.82604e-11	1.82817e-11	2.12017e-11	1.7206e-11	1.17503e-11	4.2794e-11	-6.15576e-11	-5.54102e-11	4.14109e-11	5.84696e-11	4.05656e-11	5.69327e-11	5.47043e-11	4.74044e-11	5.96222e-11	3.13447e-11	-3.58152e-11	3.51099e-11	1.02903e-11	5.38591e-11	3.76457e-11	-4.36532e-11	-1.47602e-11	-7.15278e-12	2.2047e-11	-4.46328e-12	-5.97134e-11	4.35624e-11	-5.48722e-11	-4.01952e-11	5.91611e-11	1.61302e-11	-4.72648e-11	6.2177e-12	-3.96573e-11	-6.09429e-11	-6.10197e-11	-1.29928e-11	1.63607e-11	5.76243e-11	2.61195e-11	-4.519e-11	5.86233e-11	-5.78691e-11
1.08	-6.21137e-13	-6.26334e-11	2.43522e-11	-1.19939e-11	-2.23483e-12	3.04995e-11	-3.39709e-11	5.30907e-11	-5.02616e-11	-9.76543e-12	4.90181e-11	-4.54974e-11	-5.87144e-11	3.08068e-11	3.68773e-11	2.89626e-11	5.12465e-11	-3.0513e-11	4.6636e-11	3.96435e-11	5.89306e-11	5.00939e-11	-3.9811e-11	4.54066e-11	5.2937e-11	-1.36844e-11	2.13554e-11	-3.59689e-11	-6.3325e-11	-8.6128e-12	1.29797e-11	-4.99543e-11	4.35624e-11	-8.5166e-13	-4.45753e-11	2.06638e-11	5.57801e-11	-4.80332e-11	-6.42471e-11	-4.33458e-11	-4.55743e-11	-5.60249e-11	-6.66292e-11	-5.24133e-11	-6.10965e-11	4.87876e-11	2.2969e-11	2.60427e-11	3.55709e-11
1.1	2.52743e-11	-3.38747e-12	-2.2214e-11	2.86553e-11	-6.00207e-11	1.17503e-11	-4.80332e-11	2.95005e-11	-2.74393e-11	3.7492e-11	5.31675e-11	-6.99909e-12	2.03564e-11	-1.79108e-11	-5.21828e-11	-1.2916e-11	-4.11173e-11	-5.24901e-11	-5.55638e-11	-5.60249e-11	2.35069e-11	2.83479e-11	5.31477e-13	-1.62009e-12	-2.92642e-12	-1.71424e-11	5.22454e-11	-5.04153e-11	-2.56719e-11	-2.85151e-11	2.56585e-11	-5.94828e-11	-2.8054e-11	5.00939e-11	-1.82182e-11	4.31782e-11	-3.97342e-11	2.45059e-11	5.08623e-11	-2.45961e-11	2.69648e-11	-2.49035e-11	4.57908e-11	4.79423e-11	4.45036e-12	-1.39918e-11	-3.91194e-11	-6.00976e-11	4.70202e-11
1.12	-3.18962e-11	-6.39397e-11	-5.3028e-11	-1.33002e-11	2.489e-11	5.75475e-11	5.00171e-11	-4.28079e-11	5.81622e-11	5.89306e-11	1.6207e-11	4.8096e-11	5.57801e-11	2.79637e-11	-5.00118e-12	1.97417e-11	-4.38837e-11	-5.92523e-11	2.91355e-12	1.41323e-11	3.02689e-11	-1.94477e-11	-2.88993e-11	4.24866e-11	-5.68702e-11	3.4572e-11	4.9556e-11	-1.79108e-11	4.6636e-11	-3.43552e-11	-1.12255e-11	-2.45961e-11	1.7667e-11	4.72507e-11	-2.77467e-11	9.82924e-12	5.67022e-11	4.41771e-11	9.75239e-12	-5.65628e-11	5.33981e-11	4.97097e-11	4.55603e-11	5.4858e-11	5.50117e-11	-6.17112e-11	-6.55534e-11	-3.2511e-11	-2.32898e-11
1.14	-4.93395e-11	-5.92523e-11	-1.81413e-11	-5.1568e-11	4.90181e-11	4.91718e-11	3.47257e-11	4.3255e-11	6.98611e-12	-4.56511e-11	-1.34539e-11	4.28708e-11	-8.15174e-12	-2.05234e-11	4.77118e-11	3.01921e-11	-5.17217e-11	5.52422e-11	5.47812e-11	5.12465e-11	-1.92171e-11	-1.87561e-11	3.28815e-11	5.37246e-12	-2.0043e-12	5.66254e-11	5.16307e-11	4.29477e-11	-7.22962e-12	-2.52877e-11	-3.88121e-11	3.87214e-11	5.92379e-11	-6.23066e-12	-2.55183e-11	-5.06459e-11	4.48687e-11	-3.08973e-11	-6.17112e-11	2.30459e-11	4.93255e-11	-6.37861e-11	1.99722e-11	7.06295e-12	-5.47186e-11	-6.40933e-11	5.46275e-11	3.69541e-11	-6.30944e-11
1.16	-7.21619e-11	-3.06667e-11	-3.7352e-11	-6.2326e-11	7.61999e-13	-3.31257e-11	-4.24237e-11	5.74706e-11	-4.05026e-11	-5.87144e-11	-2.59793e-11	5.75474e-11	4.06616e-12	-5.5948e-11	-3.75057e-11	-2.52109e-11	1.75133e-11	5.72401e-11	-4.34995e-11	-2.64404e-11	-1.86024e-11	3.04226e-11	5.5396e-11	-6.09428e-11	4.43308e-11	-5.39501e-11	-6.48618e-11	6.03137e-11	-2.16761e-11	6.52507e-12	-4.77065e-12	6.14087e-12	-5.87144e-11	-1.09181e-11	5.4397e-11	6.37139e-12	-4.64963e-11	-5.5487e-11	5.04012e-11	3.82604e-11	5.55496e-11	-1.99087e-11	3.24973e-11	-2.65172e-11	3.17289e-11	-4.52669e-11	3.7953e-11	-1.71424e-11	-6.05586e-11
1.18	-2.08114e-12	3.28047e-11	9.15681e-13	3.68004e-11	-4.02721e-11	-5.13375e-11	1.47272e-13	5.1016e-11	-3.23379e-12	-4.70342e-11	1.47471e-11	3.04994e-11	5.14002e-11	-4.33458e-11	-4.98775e-11	-6.07123e-11	1.71291e-11	5.43201e-11	-5.56407e-11	-5.61017e-11	2.27385e-11	5.53191e-11	-6.30945e-11	-5.66396e-11	1.33639e-11	-4.90322e-11	-3.92731e-11	-4.36532e-11	2.15859e-11	3.52828e-12	4.77887e-11	-2.71319e-11	-4.99543e-11	2.79637e-11	4.57908e-11	3.30352e-11	5.7778e-11	5.38591e-11	4.98633e-11	5.46275e-11	2.90395e-11	-3.15694e-12	-4.23468e-11	5.61643e-11	3.44183e-11	3.52827e-12	-2.92067e-11	-4.28847e-11	3.60511e-12
1.2	2.31996e-11	-2.7593e-11	2.927e-11	5.79316e-11	-6.1327e-11	-3.97342e-11	3.96435e-11	-1.59129e-11	-1.15328e-11	-7.15277e-12	4.29477e-11	-1.1456e-11	2.41217e-11	5.72401e-11	3.91248e-12	5.37822e-11	5.28602e-11	4.41771e-11	3.32657e-11	2.32764e-11	5.05549e-11	3.4572e-11	-3.0513e-11	4.58677e-11	-3.03594e-11	3.14215e-11	-5.5487e-11	-6.07123e-11	5.7778e-11	-4.65732e-11	3.00384e-11	-6.40934e-11	5.60874e-11	5.73169e-11	2.96542e-11	5.88538e-11	-1.60092e-13	1.09818e-11	-2.98983e-11	-4.18089e-11	-8.99701e-12	5.65485e-11	3.9413e-11	-5.57175e-11	-3.49699e-11	4.48687e-11	7.37032e-12	9.92523e-13	5.37054e-11
1.22	3.99509e-11	-6.11734e-11	1.44397e-11	4.87108e-11	4.4254e-11	6.00064e-11	-2.15799e-12	-1.65276e-11	-4.53437e-11	3.74151e-11	5.78548e-11	-1.5836e-11	-2.80541e-11	2.84247e-11	4.35624e-11	4.20256e-11	-5.34891e-11	-5.82533e-11	-4.27311e-11	2.47364e-11	-2.01392e-11	-3.92732e-11	4.94791e-11	5.64717e-11	4.67128e-11	4.59445e-11	-5.77923e-11	-5.22596e-11	-6.25566e-11	-6.3786e-11	-2.62098e-11	4.06425e-11	7.83137e-12	-4.62658e-11	9.06082e-12	-5.46417e-11	5.60298e-12	-5.95597e-11	-6.43239e-11	-5.80228e-11	-4.95701e-11	1.33639e-11	4.41003e-11	-4.42679e-11	3.48025e-11	6.90928e-12	5.2937e-11	2.60427e-11	-6.35555e-11
1.24	-7.48514e-11	2.5889e-11	-2.52877e-11	1.39018e-11	5.57801e-11	5.71633e-11	-3.03594e-11	-5.99438e-11	-5.30854e-12	-5.55638e-11	4.26403e-11	1.15966e-11	4.2333e-11	-1.45297e-11	-1.31465e-11	-2.19066e-11	5.18612e-11	-6.16344e-11	-6.34787e-11	5.67022e-11	-4.72648e-11	-6.26334e-11	-5.11838e-11	-4.01184e-11	3.03458e-11	-4.38069e-11	4.06616e-12	5.05549e-11	-5.17217e-11	1.63607e-11	-2.5134e-11	5.15539e-11	-5.42575e-11	-5.6947e-11	8.75346e-12	-6.25565e-11	5.18612e-11	3.8952e-11	-2.1215e-11	-4.95701e-11	-6.46313e-11	-2.83614e-11	-1.32234e-11	-5.12606e-11	2.25848e-11	-4.81101e-11	2.72721e-11	4.9095e-11	-1.86792e-11
1.26	-7.4544e-11	4.67129e-11	-5.64091e-11	-3.08972e-11	4.80192e-11	-2.34435e-11	-5.42575e-11	-3.22036e-11	2.54279e-11	9.92522e-13	9.21451e-12	4.21024e-11	-6.01744e-11	-1.1456e-11	4.54636e-13	-4.67456e-13	4.85571e-11	-4.79564e-11	-8.61279e-12	5.46275e-11	-6.25566e-11	-5.31817e-11	-5.71776e-11	-2.47498e-11	-4.98775e-11	-6.22492e-11	4.00277e-11	5.49349e-11	5.21877e-12	3.28815e-11	3.45144e-12	5.21878e-12	3.17289e-11	2.60618e-12	-2.93604e-11	-4.24237e-11	7.29348e-12	4.6636e-11	3.91825e-11	5.47044e-11	-1.94477e-11	-5.30855e-12	-6.3786e-11	1.30565e-11	2.02027e-11	-5.17985e-11	-4.69574e-11	-3.1512e-11	5.39359e-11
1.28	-3.41247e-11	-3.86584e-11	1.83586e-11	-5.46417e-11	-5.87912e-11	-2.2675e-11	5.79317e-11	2.31227e-11	4.74044e-11	-4.69574e-11	-2.18298e-11	-5.63323e-11	-2.6133e-11	-1.48371e-11	-1.96013e-11	4.07961e-11	4.4254e-11	5.65485e-11	3.57246e-11	2.76563e-11	5.59338e-11	-6.13271e-11	8.59978e-12	-5.57175e-11	1.39018e-11	-2.40582e-11	5.31675e-11	-5.51028e-11	2.3968e-11	-6.53998e-11	3.44952e-11	-2.08114e-12	5.83927e-11	-2.62867e-11	-5.41807e-11	5.47812e-11	7.98505e-12	-1.4376e-11	4.69434e-11	5.43202e-11	2.91163e-11	5.52422e-11	-6.11734e-11	5.36285e-11	4.70971e-11	-5.96365e-11	-6.99909e-12	-5.81765e-11	-5.64091e-11
1.3	1.26724e-11	-4.9109e-11	4.18719e-11	-5.73312e-11	-5.21827e-11	-4.75722e-11	5.35517e-11	6.08517e-11	-6.53803e-12	-4.88016e-11	-1.1456e-11	-6.17881e-11	4.93255e-11	-5.38732e-11	3.36499e-11	3.56478e-11	-4.53437e-11	4.89413e-11	-3.27415e-11	-5.45649e-11	5.51654e-11	-3.48162e-11	6.52507e-12	-2.58256e-11	5.71632e-11	1.85123e-11	-1.01497e-11	-5.68702e-11	-5.39502e-11	-5.64092e-11	2.42753e-11	1.33639e-11	1.25955e-11	-5.74849e-11	-5.10301e-11	4.97865e-11	5.53191e-11	-9.07385e-12	-6.63218e-11	3.50331e-11	1.29797e-11	2.0587e-11	-1.96013e-11	-6.27102e-11	-5.47954e-11	-1.45297e-11	4.35624e-11	-5.80996e-11	1.19808e-11
1.32	-2.09077e-11	3.61856e-11	6.10053e-11	5.31675e-11	-8.6128e-12	-2.5134e-11	3.11142e-11	2.56585e-11	-2.06771e-11	5.59338e-11	2.48132e-11	-5.7946e-11	-5.24901e-11	-6.0866e-11	5.57801e-11	-5.0108e-11	-5.20291e-11	1.1366e-11	2.77332e-11	-5.8407e-11	-6.44008e-11	5.57801e-11	-4.46522e-11	1.62839e-11	-6.14039e-11	2.2969e-11	-6.59376e-11	-1.01497e-11	-5.86376e-11	-6.61682e-11	5.33981e-11	1.22881e-11	-2.74393e-11	2.00491e-11	3.1191e-11	5.10928e-11	-3.0801e-12	3.61857e-11	-3.09741e-11	-6.36323e-11	4.22561e-11	-5.67165e-11	2.12017e-11	-4.519e-11	-1.92171e-11	3.99509e-11	4.12572e-11	4.54066e-11	5.30138e-11
1.34	-1.38381e-11	9.13767e-12	-5.14143e-11	5.51653e-11	6.06211e-11	-1.52981e-11	5.15539e-11	-6.23066e-12	1.92038e-11	3.78762e-11	1.7206e-11	-5.67933e-11	3.34194e-11	-6.37092e-11	4.60981e-11	-1.49908e-11	-6.05586e-11	-1.47602e-11	5.6779e-11	5.68559e-11	-6.45544e-11	4.4715e-11	1.81281e-11	2.42753e-11	-6.16344e-11	-2.09845e-11	-4.64964e-11	1.92807e-11	5.36286e-11	3.44952e-11	-1.25318e-11	-2.49035e-11	3.6493e-11	5.37054e-11	2.31227e-11	3.88751e-11	-5.44297e-13	-5.66396e-11	2.22775e-11	-6.12502e-11	5.4858e-11	4.11803e-11	-1.91403e-11	1.52081e-11	4.64055e-11	-3.2972e-11	-1.89098e-11	5.17844e-11	3.14984e-11
1.36	-1.21476e-11	-4.58048e-11	-3.97341e-11	7.11482e-11	-6.40969e-15	1.06745e-11	-5.57944e-11	-5.36428e-11	5.09391e-11	-9.53491e-12	-1.38381e-11	-6.01744e-11	2.91932e-11	5.30907e-11	-5.44297e-13	3.63394e-11	1.73596e-11	-5.21059e-11	1.17503e-11	2.17396e-11	7.37032e-12	-2.45961e-11	5.33212e-11	8.90714e-12	5.17076e-11	-1.56055e-11	4.83457e-12	2.95774e-11	5.37054e-11	2.33533e-11	-5.33354e-11	-6.13271e-11	2.21238e-11	6.08317e-13	3.11142e-11	-6.43239e-11	5.52422e-11	-5.31817e-11	4.54635e-13	4.0873e-11	-6.25566e-11	2.2969e-11	-6.51692e-11	1.47272e-13	-5.27206e-11	-6.55534e-11	-6.60145e-11	4.09498e-11	-4.58816e-11
1.38	3.58015e-11	6.89968e-11	6.89968e-11	-2.8054e-11	-6.07698e-12	6.18506e-11	-3.03593e-11	-3.87353e-11	1.37673e-12	-4.06563e-11	-6.22491e-11	-4.98775e-11	1.02134e-11	5.16307e-11	-5.61017e-11	4.9556e-11	-2.13687e-11	-8.84332e-12	-3.33562e-11	-2.66709e-11	-1.31465e-11	4.68089e-12	2.07407e-11	1.05208e-11	3.3112e-11	3.00954e-13	2.36606e-11	-2.79004e-11	2.78869e-11	-1.4664e-12	-6.70903e-11	2.05101e-11	-5.26438e-11	-2.64403e-11	3.19594e-11	-6.40166e-11	-5.07802e-12	3.54941e-11	-5.75617e-11	5.01707e-11	-6.07123e-11	-3.84279e-11	4.02582e-11	-5.00311e-11	-5.24901e-11	-5.23364e-11	-2.35203e-11	-2.89761e-11	-5.00311e-11
1.4	-7.89241e-11	6.79978e-11	1.03268e-10	-1.66045e-11	5.00939e-11	8.25208e-11	-1.22244e-11	6.32337e-11	-4.68037e-11	5.98718e-12	5.07854e-11	4.57908e-11	6.09285e-11	2.00491e-11	4.97865e-11	2.29882e-12	-7.76752e-12	3.38036e-11	2.02028e-11	-1.95245e-11	-3.07436e-11	4.48687e-11	7.29348e-12	-2.43656e-11	-4.85711e-11	-5.14143e-11	-1.87561e-11	-6.80892e-11	-3.28183e-11	3.33426e-11	-2.73625e-11	4.98634e-11	1.14429e-11	3.85677e-11	2.42753e-11	-2.84383e-11	4.24098e-11	-5.54101e-11	-5.44112e-11	5.41664e-11	-3.75826e-11	1.64375e-11	5.10928e-11	-6.14039e-11	3.99509e-11	-6.55534e-11	3.05763e-11	-5.14912e-11	1.74365e-11
1.42	-5.93292e-11	2.13554e-11	1.04881e-10	6.60191e-12	1.06879e-10	9.54301e-11	4.73276e-11	7.16093e-11	2.19701e-11	5.11697e-11	6.87662e-11	6.41558e-11	-2.29824e-11	8.44609e-12	5.59338e-11	-5.67933e-11	5.78548e-11	3.73383e-11	5.52422e-11	9.67555e-12	-6.80124e-11	2.78869e-11	-5.27207e-11	-5.82534e-11	2.52743e-11	-2.2214e-11	-6.02513e-11	-3.71215e-11	-2.24445e-11	-1.36076e-11	9.90607e-12	4.54066e-11	4.02582e-11	4.1334e-11	-6.30945e-11	3.073e-11	4.75581e-11	-5.75617e-11	4.60213e-11	-4.9109e-11	5.43201e-11	4.63287e-11	2.29882e-12	-4.6189e-11	2.51974e-11	-6.84734e-11	-4.69574e-11	-1.96013e-11	4.96328e-11
1.44	-9.91913e-12	1.234e-10	1.01347e-10	4.26403e-11	5.45507e-11	1.3825e-11	1.12719e-10	9.3509e-11	1.65912e-11	6.31568e-11	-2.20603e-11	4.15645e-11	3.64162e-11	3.96435e-11	1.42092e-11	-4.31153e-11	5.74706e-11	5.4858e-11	-5.0569e-11	3.2651e-11	4.52529e-11	-1.19939e-11	3.2651e-11	5.57802e-11	5.70096e-11	1.02903e-11	5.34749e-11	4.48687e-11	2.75027e-11	7.37033e-12	4.21024e-11	-5.29512e-11	3.08068e-11	-5.67165e-11	-6.00208e-11	4.21793e-11	-6.19418e-11	1.17503e-11	4.41771e-11	-6.31713e-11	3.88751e-11	-4.11942e-11	-5.53907e-12	4.80192e-11	-5.80996e-11	5.38591e-11	-5.51028e-11	1.49776e-11	-1.69887e-11
1.46	7.90821e-12	2.39584e-10	2.12228e-10	1.3216e-10	8.88217e-11	6.65379e-11	3.14215e-11	8.89754e-11	8.69775e-11	1.00732e-10	-2.24445e-11	7.59125e-11	6.66147e-11	7.00726e-11	-1.91403e-11	6.16969e-11	5.85464e-11	-2.28287e-11	-6.00976e-11	-8.61279e-12	4.81729e-11	-6.7244e-11	5.69327e-11	3.08836e-11	-1.70655e-11	2.18933e-11	2.60427e-11	4.21984e-12	5.22455e-11	2.83479e-11	4.74045e-11	-2.78235e-11	3.93362e-11	5.0651e-12	-6.46313e-11	7.04312e-14	2.21238e-11	-1.24549e-11	-2.93604e-11	-6.40934e-11	3.073e-11	7.75452e-12	3.073e-11	4.44076e-11	3.50331e-11	3.84909e-11	4.64824e-11	4.24098e-11	4.84034e-11
1.48	-7.08556e-11	2.56335e-10	3.79664e-10	2.86917e-10	2.17607e-10	2.64403e-10	8.62859e-11	6.53852e-11	1.30162e-10	1.32102e-11	-1.42223e-11	9.1588e-11	-1.26855e-11	-3.25109e-11	2.95005e-11	2.77332e-11	-1.06107e-11	-5.00311e-11	-2.45193e-11	-4.75722e-11	-1.00534e-12	-4.99543e-11	3.14984e-11	3.38805e-11	-6.97979e-13	-1.00534e-12	-6.29408e-11	-5.41038e-11	-6.63219e-11	5.17076e-11	-6.61682e-11	4.02583e-11	2.76563e-11	5.1477e-11	-3.618e-12	-4.67269e-11	4.21024e-11	-3.45088e-11	3.5033e-11	3.13447e-11	-1.9294e-11	5.28602e-11	4.6175e-11	-7.53699e-12	4.07193e-11	-8.38227e-12	-1.33002e-11	5.2937e-11	4.28708e-11
1.5	-5.76386e-11	4.82785e-10	6.05961e-10	4.93235e-10	5.06529e-10	2.97522e-10	2.63481e-10	2.57027e-10	1.34312e-10	5.37822e-11	1.41073e-10	9.03585e-11	8.65933e-11	2.03564e-11	1.62839e-11	-3.28951e-11	-1.55287e-11	-4.97238e-11	4.90949e-11	6.26958e-11	-1.62971e-11	-1.11486e-11	-4.61122e-11	5.50117e-11	5.81622e-11	-5.14143e-11	-6.53229e-11	-6.4785e-11	-5.56407e-11	-5.47186e-11	-5.8945e-11	-5.88681e-11	3.93361e-11	3.9413e-11	5.60298e-12	1.91461e-12	-5.52564e-11	-6.10965e-11	4.88644e-11	3.51099e-11	3.5571e-11	-2.85151e-11	3.14407e-12	-6.18649e-11	-4.80332e-11	-5.04922e-11	-6.60913e-11	3.34194e-11	-2.2675e-11
1.52	6.27727e-11	8.24497e-10	9.36146e-10	8.00753e-10	7.61488e-10	5.13752e-10	4.96079e-10	3.67216e-10	2.56642e-10	1.27626e-10	1.97014e-10	8.65934e-11	1.34849e-10	4.91141e-12	-6.69172e-12	8.12913e-11	-9.22754e-12	5.16307e-11	3.98932e-12	-3.71215e-11	2.78869e-11	4.89413e-11	-1.01497e-11	-1.00728e-11	4.21984e-12	-1.09949e-11	-4.38643e-12	-3.75826e-11	-6.15382e-12	-6.3325e-11	-1.45297e-11	-2.80541e-11	-5.22596e-11	6.67875e-12	1.2365e-11	3.92593e-11	7.75452e-12	1.19808e-11	-5.06459e-11	5.20917e-11	1.27492e-11	2.55048e-11	-5.51027e-11	-5.35659e-11	3.63393e-11	1.22113e-11	4.71739e-11	-6.43239e-11	3.98932e-12
1.54	5.65485e-11	1.17412e-09	1.42854e-09	1.30452e-09	1.1513e-09	8.32258e-10	7.00783e-10	5.47946e-10	4.74333e-10	2.99058e-10	2.98674e-10	1.48681e-10	1.00732e-10	7.10715e-11	3.3112e-11	1.25321e-10	8.67662e-12	9.19722e-11	9.90607e-12	1.36713e-11	-1.15903e-12	4.25635e-11	3.68773e-11	-1.23587e-12	2.40448e-11	2.52743e-11	3.83564e-12	7.75452e-12	3.98741e-11	-2.14456e-11	3.00954e-13	-6.60913e-11	3.52827e-12	-5.80228e-11	3.01152e-11	-5.16448e-11	5.25528e-11	5.20917e-11	-2.37509e-11	-6.48618e-11	4.50993e-11	4.56371e-11	-5.17217e-11	5.10928e-11	3.87982e-11	1.27492e-11	4.71739e-11	-5.39501e-11	4.92486e-11
1.56	-5.38539e-12	1.92202e-09	2.27172e-09	1.96435e-09	1.77195e-09	1.39543e-09	1.1523e-09	8.93347e-10	7.4973e-10	5.79297e-10	3.70982e-10	3.5861e-10	2.00933e-10	1.97014e-10	8.73617e-11	1.25552e-10	6.12358e-11	1.25552e-10	7.06104e-11	8.59018e-11	-2.45961e-11	5.29562e-12	7.79103e-11	-3.1512e-11	2.35838e-11	4.83457e-12	7.04304e-14	-1.60092e-13	2.78869e-11	-6.05586e-11	-2.69014e-11	-1.93708e-11	5.72401e-11	-2.12919e-11	4.88644e-11	-5.61786e-11	-5.87144e-11	2.48132e-11	2.1509e-11	-5.75618e-11	9.59871e-12	2.41985e-11	-4.89553e-11	3.97972e-11	-5.58712e-11	4.5714e-11	-6.98566e-11	-2.16761e-11	-6.80124e-11
1.58	1.22113e-11	3.08062e-09	3.61305e-09	3.06126e-09	3.03221e-09	2.35986e-09	2.06824e-09	1.34256e-09	1.25665e-09	9.49133e-10	6.55524e-10	5.262e-10	4.04023e-10	2.58948e-10	2.17223e-10	1.54213e-10	1.91097e-10	7.10715e-11	1.41304e-10	1.18098e-10	1.9588e-11	4.00277e-11	3.18057e-11	-2.88993e-11	8.30587e-11	-3.12046e-11	-3.87352e-11	6.83052e-11	-5.36427e-11	5.27065e-11	-5.37965e-11	5.83927e-11	-6.07123e-11	3.40341e-11	3.24205e-11	1.17503e-11	1.56692e-11	-1.82181e-11	-3.24341e-11	-1.47602e-11	-5.32586e-11	-6.37092e-11	4.91141e-12	2.94237e-11	6.52506e-12	4.0873e-11	-4.62658e-11	4.31013e-11	-6.6706e-11
1.6	1.19404e-10	4.5887e-09	5.72164e-09	4.88124e-09	4.66524e-09	3.64049e-09	3.13956e-09	2.34403e-09	2.008e-09	1.45014e-09	1.18427e-09	8.30951e-10	7.08006e-10	4.50358e-10	4.37603e-10	3.5838e-10	2.94755e-10	1.43379e-10	1.03114e-10	1.90021e-10	1.67584e-10	8.12145e-11	7.44717e-12	5.98719e-12	8.39039e-11	9.44503e-12	-1.40686e-11	7.77566e-11	4.35624e-11	7.22242e-11	7.38378e-11	3.11142e-11	-1.83718e-11	6.36179e-11	-5.64092e-11	5.4397e-11	5.80853e-11	4.74813e-11	-5.86375e-11	-1.06875e-11	1.12892e-11	-2.38851e-12	4.90181e-11	-3.38941e-11	5.4858e-11	-5.50259e-11	6.75559e-12	3.84141e-11	5.10928e-11
1.62	2.41274e-10	7.10978e-09	8.78291e-09	7.75032e-09	7.18769e-09	5.97222e-09	4.85388e-09	3.883e-09	3.22347e-09	2.22807e-09	1.97135e-09	1.44068e-09	1.2336e-09	8.63839e-10	7.21069e-10	5.69001e-10	4.89009e-10	3.64988e-10	2.54952e-10	2.57411e-10	2.16992e-10	1.67661e-10	6.56927e-11	1.44301e-10	4.72508e-11	1.24169e-10	5.49349e-11	-2.5422e-12	8.56712e-11	9.73511e-11	8.84376e-11	-2.2675e-11	5.1938e-11	3.43415e-11	-4.33458e-11	7.03799e-11	-3.87352e-11	4.77118e-11	-3.7352e-11	2.635e-11	4.18719e-11	6.23116e-11	-3.48931e-11	-6.07123e-11	-5.93291e-11	-2.19834e-11	2.60427e-11	9.06082e-12	-2.46536e-12
1.64	4.36758e-10	1.12238e-08	1.34442e-08	1.19621e-08	1.13933e-08	9.13907e-09	7.46048e-09	6.19783e-09	4.9782e-09	3.80639e-09	3.13065e-09	2.45222e-09	1.91187e-09	1.38651e-09	1.17943e-09	8.84587e-10	6.90717e-10	6.33701e-10	3.94726e-10	4.23234e-10	2.81385e-10	2.40736e-10	2.39353e-10	2.11614e-10	1.74884e-10	1.5283e-10	1.2755e-10	2.86553e-11	6.57695e-11	2.36606e-11	5.40128e-11	8.30586e-11	5.52614e-12	8.8303e-12	-2.38277e-11	-2.76699e-11	3.19594e-11	-2.49035e-11	7.58356e-11	-1.61434e-11	6.5001e-11	1.45934e-11	-5.50259e-11	2.40448e-11	3.00384e-11	2.41217e-11	-1.6835e-11	-3.59689e-11	5.26296e-11
1.66	5.3035e-10	1.7069e-08	2.00069e-08	1.76115e-08	1.71131e-08	1.45514e-08	1.24309e-08	9.55493e-09	7.86412e-09	6.19998e-09	4.87693e-09	3.99257e-09	3.22385e-09	2.36639e-09	2.02183e-09	1.57585e-09	1.20463e-09	1.07369e-09	7.2883e-10	5.81449e-10	5.39417e-10	4.13168e-10	3.77974e-10	2.76698e-10	3.12275e-10	1.72502e-10	2.38354e-10	1.22632e-10	9.10501e-11	1.36002e-10	9.78121e-11	1.53599e-10	2.13554e-11	1.09569e-10	2.55048e-11	2.93468e-11	1.03575e-10	5.6318e-11	7.47598e-11	2.96542e-11	-3.88121e-11	-8.30542e-12	2.61964e-11	7.39914e-11	5.87769e-11	2.1509e-11	-5.4027e-11	-5.2317e-12	1.76093e-12
1.68	8.96343e-10	2.55004e-08	2.96754e-08	2.65382e-08	2.51433e-08	2.19112e-08	1.82865e-08	1.50845e-08	1.2494e-08	9.61587e-09	8.17395e-09	6.54492e-09	5.10062e-09	3.71633e-09	3.2831e-09	2.62096e-09	2.03912e-09	1.63663e-09	1.28892e-09	1.00292e-09	9.38683e-10	7.11694e-10	5.47486e-10	4.7003e-10	4.11554e-10	4.2308e-10	2.66632e-10	3.32407e-10	1.69351e-10	1.84719e-10	2.25752e-10	1.89483e-10	1.7642e-10	9.82731e-11	1.34312e-10	1.1003e-10	7.41451e-11	1.37385e-10	2.99616e-11	1.13872e-10	4.68089e-12	-7.84436e-12	2.11249e-11	5.12465e-11	-2.33666e-11	5.70095e-11	4.79424e-11	4.94792e-11	-5.29511e-11
1.7	1.49632e-09	3.71442e-08	4.27528e-08	3.8708e-08	3.73574e-08	3.19669e-08	2.70562e-08	2.3232e-08	1.93136e-08	1.5494e-08	1.30982e-08	9.86368e-09	8.14752e-09	5.93826e-09	5.19767e-09	4.20642e-09	3.26788e-09	2.72608e-09	2.23376e-09	1.7094e-09	1.58407e-09	1.29384e-09	1.03143e-09	8.83665e-10	7.99985e-10	6.26401e-10	5.03455e-10	5.10448e-10	4.69184e-10	3.23725e-10	3.14273e-10	3.13966e-10	2.88454e-10	1.70965e-10	2.19759e-10	1.82798e-10	8.60554e-11	9.23564e-11	1.161e-10	1.66585e-10	1.40305e-10	9.87342e-11	1.5746e-11	8.22134e-11	6.74599e-11	-9.30438e-12	9.80427e-11	7.45293e-11	8.25975e-11
1.72	2.28302e-09	5.35589e-08	6.14981e-08	5.73851e-08	5.37214e-08	4.6369e-08	4.0971e-08	3.41545e-08	2.95001e-08	2.36931e-08	1.98507e-08	1.54198e-08	1.34719e-08	9.8779e-09	8.16127e-09	6.98729e-09	5.56389e-09	4.4381e-09	3.77772e-09	2.9626e-09	2.42379e-09	2.17667e-09	1.83841e-09	1.50608e-09	1.46166e-09	1.19149e-09	9.86017e-10	7.86922e-10	7.73628e-10	6.19946e-10	5.72305e-10	5.68617e-10	4.12476e-10	3.89654e-10	3.79204e-10	2.83383e-10	2.79695e-10	1.96322e-10	2.45808e-10	2.23601e-10	2.02162e-10	8.62091e-11	6.84588e-11	5.27064e-11	1.55366e-10	1.1366e-11	9.56606e-11	4.28708e-11	7.86019e-11
1.74	3.64103e-09	7.50203e-08	8.55349e-08	8.12465e-08	7.67816e-08	6.68657e-08	5.9766e-08	4.99297e-08	4.35562e-08	3.59724e-08	3.02742e-08	2.4577e-08	2.10403e-08	1.59007e-08	1.35884e-08	1.10648e-08	9.32871e-09	7.1522e-09	6.25469e-09	5.07611e-09	4.00833e-09	3.60591e-09	2.8614e-09	2.51262e-09	2.27272e-09	2.0591e-09	1.73829e-09	1.34947e-09	1.35362e-09	1.15553e-09	1.03427e-09	1.01622e-09	7.95835e-10	7.47502e-10	5.75302e-10	4.56122e-10	5.05607e-10	4.38064e-10	3.06666e-10	2.91375e-10	3.08356e-10	2.12382e-10	1.53522e-10	1.53061e-10	1.13103e-10	1.08263e-10	1.02499e-10	1.18559e-10	3.66467e-11
1.76	5.50488e-09	1.04014e-07	1.17853e-07	1.11786e-07	1.06918e-07	9.42958e-08	8.42527e-08	7.24915e-08	6.28323e-08	5.34406e-08	4.59248e-08	3.77147e-08	3.13003e-08	2.48851e-08	2.11579e-08	1.70465e-08	1.46928e-08	1.116e-08	1.00728e-08	8.38135e-09	6.21811e-09	6.11661e-09	4.85365e-09	4.55805e-09	3.94501e-09	3.17806e-09	3.01623e-09	2.59361e-09	2.13955e-09	1.99548e-09	1.82673e-09	1.62595e-09	1.40096e-09	1.1865e-09	9.89859e-10	1.03673e-09	7.98755e-10	7.15152e-10	5.53171e-10	5.66388e-10	4.95618e-10	4.64805e-10	3.8804e-10	3.9219e-10	2.82845e-10	2.51494e-10	2.30209e-10	2.00011e-10	2.01624e-10
1.78	8.45311e-09	1.41411e-07	1.58143e-07	1.52664e-07	1.46147e-07	1.30331e-07	1.17313e-07	1.04897e-07	9.11256e-08	7.6529e-08	6.71873e-08	5.23211e-08	4.53636e-08	3.75399e-08	3.19646e-08	2.70431e-08	2.29132e-08	1.87159e-08	1.58802e-08	1.33574e-08	1.12702e-08	9.5295e-09	8.02764e-09	7.54078e-09	6.42889e-09	5.65057e-09	4.74346e-09	4.04029e-09	3.76274e-09	3.38046e-09	2.96921e-09	2.73453e-09	2.38022e-09	2.06855e-09	1.74259e-09	1.70909e-09	1.54819e-09	1.31067e-09	1.0697e-09	1.05955e-09	8.02905e-10	7.59797e-10	7.20531e-10	5.92514e-10	5.71921e-10	4.25769e-10	3.64988e-10	3.81663e-10	3.20804e-10
1.8	1.24456e-08	1.90989e-07	2.09227e-07	2.06752e-07	1.93313e-07	1.78144e-07	1.60977e-07	1.39616e-07	1.25765e-07	1.07768e-07	9.35827e-08	7.73019e-08	6.71676e-08	5.4589e-08	4.70286e-08	4.00957e-08	3.55457e-08	2.77213e-08	2.55438e-08	2.06459e-08	1.7909e-08	1.63233e-08	1.25616e-08	1.26306e-08	1.12364e-08	9.22713e-09	8.10564e-09	7.01849e-09	6.59641e-09	6.10655e-09	5.0257e-09	4.34466e-09	3.51178e-09	3.50763e-09	3.1391e-09	2.88929e-09	2.41787e-09	2.28148e-09	1.9257e-09	1.9891e-09	1.41663e-09	1.38982e-09	1.1128e-09	9.43293e-10	8.53849e-10	7.06316e-10	6.82341e-10	5.77376e-10	5.06452e-10
1.82	1.76875e-08	2.55691e-07	2.814e-07	2.76236e-07	2.60263e-07	2.31621e-07	2.18068e-07	1.92943e-07	1.69743e-07	1.46056e-07	1.30633e-07	1.13188e-07	9.66687e-08	7.76353e-08	7.27995e-08	6.12215e-08	5.32159e-08	4.32318e-08	4.0059e-08	3.257e-08	2.74402e-08	2.39625e-08	2.08797e-08	1.92831e-08	1.72916e-08	1.4921e-08	1.34419e-08	1.15258e-08	1.12378e-08	9.88205e-09	8.61825e-09	7.85422e-09	6.21097e-09	6.05068e-09	5.16209e-09	4.94002e-09	4.18529e-09	3.63242e-09	3.19396e-09	3.08255e-09	2.38452e-09	2.24659e-09	2.02683e-09	1.68857e-09	1.57884e-09	1.35501e-09	1.14738e-09	9.82943e-10	8.58998e-10
1.84	2.66806e-08	3.33137e-07	3.69672e-07	3.53773e-07	3.35847e-07	3.08411e-07	2.82907e-07	2.53437e-07	2.2238e-07	2.02501e-07	1.79856e-07	1.53354e-07	1.3466e-07	1.10302e-07	9.96095e-08	8.46462e-08	8.04262e-08	6.44409e-08	5.98606e-08	4.87878e-08	4.05073e-08	3.71217e-08	3.2189e-08	3.02612e-08	2.86505e-08	2.38152e-08	2.10396e-08	1.92467e-08	1.67924e-08	1.46744e-08	1.40984e-08	1.24176e-08	1.08478e-08	9.63116e-09	8.44996e-09	8.47048e-09	6.69975e-09	5.72626e-09	5.73778e-09	5.16624e-09	4.04682e-09	4.28003e-09	3.34565e-09	3.17637e-09	2.67436e-09	2.37092e-09	2.16921e-09	1.69756e-09	1.57193e-09
1.86	3.87641e-08	4.28303e-07	4.72721e-07	4.5908e-07	4.31353e-07	3.99399e-07	3.72459e-07	3.27052e-07	2.98711e-07	2.64195e-07	2.3592e-07	2.0964e-07	1.89032e-07	1.50784e-07	1.40026e-07	1.21976e-07	1.13836e-07	9.15555e-08	8.86158e-08	7.42885e-08	6.51579e-08	5.81862e-08	4.92449e-08	4.62205e-08	4.43723e-08	3.6872e-08	3.33847e-08	3.04154e-08	2.79255e-08	2.39987e-08	2.26939e-08	2.06289e-08	1.72161e-08	1.55516e-08	1.52781e-08	1.31123e-08	1.11346e-08	9.88827e-09	9.24749e-09	9.17226e-09	7.18862e-09	7.48131e-09	6.22764e-09	5.41174e-09	4.68214e-09	3.96767e-09	3.62881e-09	2.9221e-09	2.82574e-09
1.88	5.48653e-08	5.55193e-07	6.01465e-07	5.85479e-07	5.51476e-07	5.05039e-07	4.76528e-07	4.25029e-07	3.94588e-07	3.46701e-07	3.14425e-07	2.78463e-07	2.48326e-07	2.14389e-07	1.92756e-07	1.75688e-07	1.60163e-07	1.30958e-07	1.21439e-07	1.0588e-07	9.89879e-08	8.64424e-08	7.80254e-08	6.96527e-08	6.6471e-08	5.93304e-08	5.14248e-08	4.69782e-08	4.34061e-08	3.83376e-08	3.52302e-08	3.1837e-08	2.93754e-08	2.57709e-08	2.30082e-08	2.19053e-08	1.90054e-08	1.65797e-08	1.58863e-08	1.52253e-08	1.1852e-08	1.22733e-08	1.02998e-08	9.3367e-09	8.38203e-09	6.80933e-09	6.2205e-09	5.16839e-09	4.57625e-09
1.9	7.48209e-08	6.91381e-07	7.54603e-07	7.38696e-07	6.96509e-07	6.39414e-07	6.02536e-07	5.52674e-07	5.00253e-07	4.5011e-07	4.14653e-07	3.64567e-07	3.34194e-07	2.89415e-07	2.63818e-07	2.32256e-07	2.18902e-07	1.85195e-07	1.75441e-07	1.54017e-07	1.42839e-07	1.27909e-07	1.16387e-07	1.06172e-07	9.80782e-08	8.75866e-08	7.77904e-08	7.1182e-08	6.93821e-08	5.89905e-08	5.41326e-08	5.24816e-08	4.4715e-08	4.02371e-08	3.7273e-08	3.39675e-08	3.16693e-08	2.92289e-08	2.72042e-08	2.65266e-08	1.89066e-08	2.10022e-08	1.70305e-08	1.50487e-08	1.39202e-08	1.14437e-08	9.97249e-09	9.02819e-09	7.80811e-09
1.92	1.04235e-07	8.64586e-07	9.34516e-07	9.2443e-07	8.59873e-07	7.99086e-07	7.48484e-07	6.86745e-07	6.31948e-07	5.7686e-07	5.31643e-07	4.7782e-07	4.39404e-07	3.85105e-07	3.61927e-07	3.14068e-07	2.95628e-07	2.52973e-07	2.37644e-07	2.12008e-07	2.00019e-07	1.82527e-07	1.71166e-07	1.53418e-07	1.44104e-07	1.29252e-07	1.14358e-07	1.02239e-07	9.83374e-08	8.70102e-08	8.32361e-08	7.9712e-08	7.14847e-08	6.48444e-08	5.59692e-08	5.37615e-08	4.86926e-08	4.35384e-08	4.32445e-08	4.02619e-08	3.19875e-08	3.25544e-08	2.78507e-08	2.48998e-08	2.32013e-08	1.93849e-08	1.70767e-08	1.45242e-08	1.28835e-08
1.94	1.41898e-07	1.08518e-06	1.16985e-06	1.14191e-06	1.07849e-06	9.97782e-07	9.2947e-07	8.6326e-07	7.9272e-07	7.28036e-07	6.7141e-07	6.17584e-07	5.61654e-07	5.00684e-07	4.69513e-07	4.09177e-07	3.8591e-07	3.3836e-07	3.24404e-07	2.89878e-07	2.74779e-07	2.49155e-07	2.40687e-07	2.2017e-07	2.05987e-07	1.85469e-07	1.72536e-07	1.48148e-07	1.48732e-07	1.31221e-07	1.20993e-07	1.13267e-07	1.08837e-07	9.63202e-08	8.48124e-08	8.21661e-08	7.45473e-08	7.17475e-08	6.69686e-08	6.29353e-08	4.83894e-08	4.9711e-08	4.53051e-08	3.85308e-08	3.60011e-08	3.10035e-08	2.64793e-08	2.38324e-08	2.15814e-08
1.96	1.90964e-07	1.32488e-06	1.41341e-06	1.3818e-06	1.30676e-06	1.25959e-06	1.16546e-06	1.09174e-06	9.8066e-07	9.16281e-07	8.43393e-07	7.86737e-07	7.10379e-07	6.4217e-07	6.0944e-07	5.45468e-07	5.21294e-07	4.54567e-07	4.30557e-07	4.05816e-07	3.67761e-07	3.42814e-07	3.2348e-07	2.99921e-07	2.8078e-07	2.55428e-07	2.45126e-07	2.14756e-07	2.03926e-07	1.87374e-07	1.76121e-07	1.71113e-07	1.61123e-07	1.39806e-07	1.29615e-07	1.27481e-07	1.11218e-07	1.10503e-07	9.79445e-08	9.232e-08	7.98677e-08	7.78685e-08	6.97991e-08	6.19965e-08	5.59607e-08	4.86978e-08	4.30667e-08	3.88091e-08	3.56996e-08
1.98	2.56491e-07	1.60832e-06	1.70686e-06	1.66199e-06	1.60694e-06	1.50313e-06	1.40731e-06	1.31688e-06	1.24444e-06	1.15572e-06	1.06488e-06	9.82088e-07	8.99224e-07	8.16563e-07	7.74525e-07	7.00885e-07	6.65361e-07	5.93893e-07	5.68091e-07	5.25941e-07	4.88033e-07	4.68361e-07	4.29826e-07	4.01766e-07	3.77935e-07	3.55559e-07	3.30204e-07	2.99505e-07	2.90856e-07	2.59064e-07	2.49123e-07	2.45809e-07	2.26015e-07	2.03034e-07	1.92125e-07	1.80636e-07	1.65554e-07	1.59395e-07	1.45201e-07	1.39338e-07	1.13022e-07	1.0974e-07	1.04429e-07	9.35962e-08	8.36985e-08	7.68386e-08	6.90297e-08	6.0282e-08	5.64774e-08
2	3.41102e-07	1.94319e-06	2.03144e-06	1.9997e-06	1.9059e-06	1.81752e-06	1.69698e-06	1.60685e-06	1.50183e-06	1.40073e-06	1.29489e-06	1.2426e-06	1.13797e-06	1.01876e-06	9.69325e-07	8.9622e-07	8.30523e-07	7.57752e-07	7.18323e-07	6.71049e-07	6.35355e-07	6.1151e-07	5.70126e-07	5.31582e-07	5.07347e-07	4.79189e-07	4.48771e-07	4.13865e-07	3.93954e-07	3.68959e-07	3.53671e-07	3.29833e-07	3.17957e-07	2.83437e-07	2.62184e-07	2.57525e-07	2.33944e-07	2.20218e-07	2.0608e-07	1.92294e-07	1.65558e-07	1.60456e-07	1.55945e-07	1.36303e-07	1.24546e-07	1.09269e-07	1.0648e-07	9.36554e-08	8.51354e-08
2.02	4.53402e-07	2.32457e-06	2.42429e-06	2.36998e-06	2.2674e-06	2.16584e-06	2.04202e-06	1.93155e-06	1.8061e-06	1.68488e-06	1.57214e-06	1.49757e-06	1.3679e-06	1.31128e-06	1.22535e-06	1.1328e-06	1.06857e-06	9.63203e-07	9.22108e-07	8.68095e-07	8.31683e-07	7.89001e-07	7.41216e-07	6.89262e-07	6.617e-07	6.19088e-07	5.9062e-07	5.57336e-07	5.38285e-07	4.89264e-07	4.7147e-07	4.49187e-07	4.31435e-07	3.91182e-07	3.80161e-07	3.45109e-07	3.37271e-07	3.02707e-07	2.90487e-07	2.75295e-07	2.31713e-07	2.3609e-07	2.15576e-07	1.9858e-07	1.88033e-07	1.64096e-07	1.48397e-07	1.41671e-07	1.33012e-07
2.04	5.96483e-07	2.73557e-06	2.83345e-06	2.77474e-06	2.65087e-06	2.54004e-06	2.41956e-06	2.28005e-06	2.16154e-06	2.02362e-06	1.88193e-06	1.80717e-06	1.66696e-06	1.59294e-06	1.48166e-06	1.39041e-06	1.31556e-06	1.25048e-06	1.19671e-06	1.11242e-06	1.02549e-06	9.94707e-07	9.54863e-07	8.8826e-07	8.51393e-07	8.12987e-07	7.68072e-07	7.09234e-07	6.99102e-07	6.50174e-07	6.08813e-07	5.87156e-07	5.68209e-07	5.30137e-07	5.00491e-07	4.70945e-07	4.47308e-07	4.13456e-07	3.99311e-07	3.72091e-07	3.32622e-07	3.23394e-07	3.04835e-07	2.87007e-07	2.67992e-07	2.37306e-07	2.1832e-07	2.00871e-07	1.80039e-07
2.06	7.75995e-07	3.1625e-06	3.28436e-06	3.23046e-06	3.09095e-06	2.98558e-06	2.82286e-06	2.68454e-06	2.5585e-06	2.39557e-06	2.24815e-06	2.15975e-06	1.98697e-06	1.89457e-06	1.80571e-06	1.69057e-06	1.59713e-06	1.51437e-06	1.44553e-06	1.36423e-06	1.34203e-06	1.28724e-06	1.22232e-06	1.13919e-06	1.09441e-06	1.02128e-06	9.70747e-07	9.09436e-07	8.96972e-07	8.28157e-07	7.8422e-07	7.74963e-07	7.34699e-07	6.79253e-07	6.52422e-07	6.18405e-07	5.83648e-07	5.56254e-07	5.20621e-07	4.9874e-07	4.59887e-07	4.42227e-07	4.14344e-07	3.85332e-07	3.6256e-07	3.37248e-07	3.02411e-07	2.82476e-07	2.6048e-07
2.08	9.9844e-07	3.60554e-06	3.7543e-06	3.69584e-06	3.57393e-06	3.43308e-06	3.27263e-06	3.12805e-06	2.95728e-06	2.78431e-06	2.63266e-06	2.53548e-06	2.38006e-06	2.25935e-06	2.14004e-06	2.04394e-06	1.935e-06	1.83483e-06	1.74991e-06	1.66575e-06	1.60293e-06	1.54802e-06	1.46416e-06	1.39775e-06	1.34805e-06	1.31462e-06	1.24684e-06	1.18907e-06	1.13855e-06	1.08252e-06	1.01163e-06	9.75072e-07	9.47534e-07	8.74394e-07	8.35469e-07	8.03558e-07	7.68918e-07	6.96911e-07	6.90515e-07	6.46869e-07	5.97851e-07	5.90048e-07	5.56481e-07	5.15309e-07	4.8102e-07	4.46055e-07	4.16453e-07	3.75657e-07	3.47816e-07
2.1	1.31796e-06	4.09037e-06	4.24176e-06	4.17796e-06	4.05049e-06	3.90717e-06	3.75306e-06	3.5946e-06	3.38926e-06	3.23289e-06	3.07385e-06	2.94979e-06	2.77198e-06	2.65465e-06	2.53282e-06	2.40829e-06	2.29645e-06	2.19032e-06	2.11513e-06	1.99647e-06	1.94114e-06	1.86493e-06	1.78676e-06	1.6967e-06	1.65001e-06	1.58975e-06	1.49771e-06	1.44542e-06	1.40344e-06	1.32817e-06	1.3057e-06	1.26542e-06	1.21019e-06	1.11366e-06	1.08519e-06	9.98644e-07	9.67376e-07	8.97342e-07	8.81492e-07	8.37583e-07	7.67554e-07	7.59292e-07	7.22293e-07	6.58676e-07	6.27259e-07	5.84687e-07	5.41096e-07	5.04742e-07	4.66303e-07
2.12	1.61228e-06	4.57709e-06	4.71342e-06	4.6687e-06	4.5303e-06	4.4007e-06	4.24503e-06	4.06809e-06	3.88084e-06	3.7133e-06	3.51976e-06	3.38985e-06	3.20383e-06	3.06546e-06	2.94379e-06	2.81805e-06	2.69357e-06	2.56307e-06	2.48131e-06	2.35643e-06	2.29625e-06	2.22169e-06	2.13157e-06	2.0304e-06	1.96678e-06	1.88677e-06	1.80259e-06	1.75923e-06	1.70805e-06	1.61545e-06	1.56932e-06	1.51197e-06	1.48493e-06	1.38116e-06	1.31852e-06	1.29327e-06	1.24057e-06	1.14899e-06	1.10488e-06	1.03716e-06	9.67809e-07	9.5609e-07	9.18251e-07	8.40157e-07	8.18444e-07	7.43961e-07	7.02623e-07	6.45097e-07	5.98214e-07
2.14	1.96418e-06	5.03359e-06	5.19608e-06	5.17243e-06	5.00912e-06	4.9089e-06	4.74149e-06	4.54761e-06	4.34382e-06	4.18556e-06	3.99529e-06	3.83202e-06	3.66177e-06	3.50614e-06	3.36246e-06	3.2441e-06	3.12008e-06	2.97929e-06	2.88398e-06	2.7375e-06	2.67912e-06	2.58402e-06	2.48425e-06	2.39588e-06	2.33214e-06	2.22627e-06	2.15265e-06	2.08729e-06	2.02819e-06	1.9435e-06	1.88018e-06	1.84593e-06	1.77022e-06	1.6801e-06	1.59763e-06	1.56017e-06	1.49313e-06	1.39453e-06	1.37144e-06	1.3295e-06	1.26431e-06	1.20772e-06	1.14636e-06	1.03394e-06	1.02482e-06	9.47235e-07	8.93622e-07	8.22545e-07	7.63955e-07
2.16	2.37605e-06	5.50272e-06	5.69126e-06	5.65263e-06	5.5132e-06	5.37368e-06	5.21218e-06	5.03803e-06	4.83464e-06	4.66192e-06	4.46257e-06	4.30634e-06	4.11201e-06	3.9612e-06	3.80835e-06	3.66831e-06	3.54989e-06	3.3954e-06	3.31211e-06	3.14423e-06	3.0968e-06	2.98502e-06	2.8923e-06	2.78015e-06	2.69903e-06	2.61205e-06	2.50231e-06	2.44257e-06	2.37559e-06	2.28904e-06	2.18909e-06	2.15889e-06	2.081e-06	1.99278e-06	1.90901e-06	1.85021e-06	1.77376e-06	1.69415e-06	1.63361e-06	1.55993e-06	1.51453e-06	1.435e-06	1.38724e-06	1.34262e-06	1.28409e-06	1.19941e-06	1.13565e-06	1.02856e-06	9.57824e-07
2.18	2.84546e-06	5.97861e-06	6.16002e-06	6.13072e-06	5.99756e-06	5.86313e-06	5.66839e-06	5.50763e-06	5.30045e-06	5.12727e-06	4.93157e-06	4.77869e-06	4.57534e-06	4.41571e-06	4.2458e-06	4.1019e-06	3.99071e-06	3.82172e-06	3.73594e-06	3.57822e-06	3.52845e-06	3.38294e-06	3.29407e-06	3.17912e-06	3.09354e-06	2.99449e-06	2.88974e-06	2.82169e-06	2.73024e-06	2.66619e-06	2.5598e-06	2.50286e-06	2.41671e-06	2.34314e-06	2.24876e-06	2.14948e-06	2.08998e-06	1.99088e-06	1.94093e-06	1.85222e-06	1.76637e-06	1.6987e-06	1.66147e-06	1.57354e-06	1.5222e-06	1.43025e-06	1.35902e-06	1.29104e-06	1.21851e-06
2.2	3.33051e-06	6.44377e-06	6.624e-06	6.59295e-06	6.48682e-06	6.33626e-06	6.12045e-06	5.96592e-06	5.7551e-06	5.58222e-06	5.39129e-06	5.22635e-06	5.03923e-06	4.87394e-06	4.71008e-06	4.52944e-06	4.43403e-06	4.26013e-06	4.16505e-06	3.99229e-06	3.94314e-06	3.78942e-06	3.69521e-06	3.58795e-06	3.49886e-06	3.38363e-06	3.2752e-06	3.21495e-06	3.09747e-06	3.03491e-06	2.94032e-06	2.87115e-06	2.76424e-06	2.6799e-06	2.58056e-06	2.48966e-06	2.4167e-06	2.3156e-06	2.24853e-06	2.15355e-06	2.07449e-06	2.00861e-06	1.93101e-06	1.84246e-06	1.78159e-06	1.6931e-06	1.60666e-06	1.51118e-06	1.42133e-06
2.22	3.852e-06	6.90366e-06	7.07955e-06	7.05416e-06	6.93812e-06	6.81075e-06	6.59068e-06	6.4357e-06	6.23046e-06	6.03361e-06	5.83615e-06	5.66816e-06	5.47902e-06	5.32713e-06	5.1758e-06	4.98634e-06	4.8616e-06	4.70353e-06	4.59038e-06	4.42629e-06	4.3502e-06	4.18972e-06	4.1001e-06	3.9966e-06	3.90461e-06	3.78384e-06	3.67064e-06	3.60036e-06	3.47607e-06	3.41681e-06	3.30845e-06	3.23075e-06	3.12987e-06	3.048e-06	2.9492e-06	2.82046e-06	2.75254e-06	2.64572e-06	2.58828e-06	2.47311e-06	2.39418e-06	2.3062e-06	2.22723e-06	2.12663e-06	2.07384e-06	1.96284e-06	1.87202e-06	1.78237e-06	1.68802e-06
2.24	4.41434e-06	7.35653e-06	7.51523e-06	7.52316e-06	7.39722e-06	7.26595e-06	7.06995e-06	6.90218e-06	6.69558e-06	6.49528e-06	6.29887e-06	6.11832e-06	5.9338e-06	5.78369e-06	5.6238e-06	5.4297e-06	5.30389e-06	5.1475e-06	5.03123e-06	4.86002e-06	4.77961e-06	4.62332e-06	4.5297e-06	4.41895e-06	4.30729e-06	4.17948e-06	4.0796e-06	4.00972e-06	3.86871e-06	3.79066e-06	3.6731e-06	3.63215e-06	3.52509e-06	3.41839e-06	3.31675e-06	3.18947e-06	3.0942e-06	2.99143e-06	2.94148e-06	2.80375e-06	2.71838e-06	2.63293e-06	2.53953e-06	2.43268e-06	2.36698e-06	2.24915e-06	2.14969e-06	2.05464e-06	1.94644e-06
2.26	5.01923e-06	7.80066e-06	7.94281e-06	7.95217e-06	7.83625e-06	7.69849e-06	7.51165e-06	7.35707e-06	7.14504e-06	6.94893e-06	6.74469e-06	6.57405e-06	6.40164e-06	6.24063e-06	6.07436e-06	5.89065e-06	5.74879e-06	5.58981e-06	5.4743e-06	5.31088e-06	5.21504e-06	5.05881e-06	4.96555e-06	4.8373e-06	4.73931e-06	4.59756e-06	4.50039e-06	4.41094e-06	4.2843e-06	4.18893e-06	4.08633e-06	4.01945e-06	3.90428e-06	3.78642e-06	3.68526e-06	3.5559e-06	3.4567e-06	3.35758e-06	3.27376e-06	3.13405e-06	3.0633e-06	2.94701e-06	2.85768e-06	2.73541e-06	2.66134e-06	2.55282e-06	2.45367e-06	2.33377e-06	2.20894e-06
2.28	5.65207e-06	8.22211e-06	8.37089e-06	8.37613e-06	8.24175e-06	8.12853e-06	7.94285e-06	7.79827e-06	7.60056e-06	7.40227e-06	7.20831e-06	7.01956e-06	6.86515e-06	6.70069e-06	6.52415e-06	6.3368e-06	6.19797e-06	6.05725e-06	5.92182e-06	5.75669e-06	5.65287e-06	5.5044e-06	5.40427e-06	5.27415e-06	5.16667e-06	5.03067e-06	4.92953e-06	4.83792e-06	4.70911e-06	4.60821e-06	4.49295e-06	4.41223e-06	4.32156e-06	4.17871e-06	4.08789e-06	3.96861e-06	3.83399e-06	3.72881e-06	3.62548e-06	3.49185e-06	3.40664e-06	3.28856e-06	3.19273e-06	3.07497e-06	2.96025e-06	2.8639e-06	2.76346e-06	2.61303e-06	2.49837e-06
2.3	6.31979e-06	8.67066e-06	8.79506e-06	8.79156e-06	8.65588e-06	8.54815e-06	8.35577e-06	8.21256e-06	8.01934e-06	7.81824e-06	7.62963e-06	7.46275e-06	7.30869e-06	7.12708e-06	6.96103e-06	6.79101e-06	6.63255e-06	6.50948e-06	6.36093e-06	6.22484e-06	6.10152e-06	5.95083e-06	5.85622e-06	5.70426e-06	5.61533e-06	5.46792e-06	5.36737e-06	5.27155e-06	5.13389e-06	5.03444e-06	4.92942e-06	4.8322e-06	4.75522e-06	4.59413e-06	4.48886e-06	4.3833e-06	4.2456e-06	4.1174e-06	3.99885e-06	3.88306e-06	3.77982e-06	3.65124e-06	3.57085e-06	3.40638e-06	3.31649e-06	3.194e-06	3.08387e-06	2.93945e-06	2.80347e-06
2.32	6.99639e-06	9.09522e-06	9.20486e-06	9.20572e-06	9.0625e-06	8.94225e-06	8.76362e-06	8.60032e-06	8.42258e-06	8.22291e-06	8.04528e-06	7.86967e-06	7.70539e-06	7.55346e-06	7.38272e-06	7.22338e-06	7.05868e-06	6.93415e-06	6.78624e-06	6.65124e-06	6.52695e-06	6.39123e-06	6.30528e-06	6.14923e-06	6.05824e-06	5.9103e-06	5.80422e-06	5.70087e-06	5.58266e-06	5.45679e-06	5.35988e-06	5.26371e-06	5.16457e-06	5.02062e-06	4.90079e-06	4.77847e-06	4.65774e-06	4.54288e-06	4.42022e-06	4.30051e-06	4.18094e-06	4.05592e-06	3.93434e-06	3.81342e-06	3.68044e-06	3.54587e-06	3.42153e-06	3.27065e-06	3.13276e-06
2.34	7.67213e-06	9.4823e-06	9.58848e-06	9.60391e-06	9.44244e-06	9.32565e-06	9.15888e-06	8.99284e-06	8.80502e-06	8.62742e-06	8.44717e-06	8.26364e-06	8.10653e-06	7.95001e-06	7.80397e-06	7.62561e-06	7.46652e-06	7.34716e-06	7.20055e-06	7.07212e-06	6.94228e-06	6.81217e-06	6.7167e-06	6.57985e-06	6.48104e-06	6.31499e-06	6.23316e-06	6.12907e-06	6.01967e-06	5.88844e-06	5.79728e-06	5.68998e-06	5.58116e-06	5.44416e-06	5.31734e-06	5.20754e-06	5.08952e-06	4.95335e-06	4.83272e-06	4.72382e-06	4.59868e-06	4.46635e-06	4.33481e-06	4.20243e-06	4.07029e-06	3.93666e-06	3.78806e-06	3.6368e-06	3.49112e-06
2.36	8.32705e-06	9.86138e-06	9.95473e-06	9.96534e-06	9.82316e-06	9.69806e-06	9.52946e-06	9.36259e-06	9.19421e-06	9.01584e-06	8.82744e-06	8.6526e-06	8.50244e-06	8.3387e-06	8.18605e-06	8.02867e-06	7.87293e-06	7.75059e-06	7.61425e-06	7.47173e-06	7.3497e-06	7.21846e-06	7.11829e-06	6.98186e-06	6.88385e-06	6.74531e-06	6.64266e-06	6.5479e-06	6.42319e-06	6.28789e-06	6.20141e-06	6.09483e-06	5.9929e-06	5.846e-06	5.73517e-06	5.60617e-06	5.49522e-06	5.36775e-06	5.23373e-06	5.12695e-06	4.99667e-06	4.86611e-06	4.75155e-06	4.59766e-06	4.471e-06	4.31754e-06	4.18469e-06	4.00865e-06	3.84992e-06
2.38	8.94656e-06	1.02138e-05	1.02955e-05	1.02817e-05	1.01733e-05	1.00504e-05	9.87953e-06	9.71354e-06	9.55034e-06	9.36236e-06	9.19454e-06	9.03593e-06	8.87558e-06	8.712e-06	8.55914e-06	8.40804e-06	8.24809e-06	8.14753e-06	8.01433e-06	7.86672e-06	7.75919e-06	7.62457e-06	7.52367e-06	7.37586e-06	7.28757e-06	7.13117e-06	7.03806e-06	6.9444e-06	6.8217e-06	6.6836e-06	6.58199e-06	6.48599e-06	6.37939e-06	6.24401e-06	6.12166e-06	6.00212e-06	5.87631e-06	5.74788e-06	5.61802e-06	5.50239e-06	5.37626e-06	5.25148e-06	5.11346e-06	4.9748e-06	4.84212e-06	4.70308e-06	4.5706e-06	4.38976e-06	4.23077e-06
2.4	9.51829e-06	1.05588e-05	1.06423e-05	1.06176e-05	1.04938e-05	1.03576e-05	1.0208e-05	1.00412e-05	9.87902e-06	9.7048e-06	9.5409e-06	9.38887e-06	9.23211e-06	9.06395e-06	8.91242e-06	8.77769e-06	8.619e-06	8.51426e-06	8.39443e-06	8.25507e-06	8.12982e-06	8.00967e-06	7.91309e-06	7.76441e-06	7.66813e-06	7.52193e-06	7.4207e-06	7.3327e-06	7.20177e-06	7.06996e-06	6.96938e-06	6.87976e-06	6.7554e-06	6.63184e-06	6.497e-06	6.38061e-06	6.25629e-06	6.11874e-06	5.98777e-06	5.86985e-06	5.74649e-06	5.62401e-06	5.48373e-06	5.33573e-06	5.21459e-06	5.06491e-06	4.92201e-06	4.75449e-06	4.59434e-06
2.42	1.00556e-05	1.08494e-05	1.09275e-05	1.08899e-05	1.07763e-05	1.06494e-05	1.05057e-05	1.03548e-05	1.01863e-05	1.0024e-05	9.86119e-06	9.70763e-06	9.55631e-06	9.40111e-06	9.24383e-06	9.12036e-06	8.96737e-06	8.86613e-06	8.73221e-06	8.60255e-06	8.48682e-06	8.36823e-06	8.2652e-06	8.12897e-06	8.02147e-06	7.89129e-06	7.78964e-06	7.70384e-06	7.5921e-06	7.44918e-06	7.35137e-06	7.24629e-06	7.12491e-06	7.00918e-06	6.87011e-06	6.74938e-06	6.61983e-06	6.49412e-06	6.35352e-06	6.24061e-06	6.11515e-06	5.99026e-06	5.84115e-06	5.68955e-06	5.56875e-06	5.43047e-06	5.27294e-06	5.11129e-06	4.93638e-06
2.44	1.05749e-05	1.11211e-05	1.11935e-05	1.11399e-05	1.10305e-05	1.09094e-05	1.07669e-05	1.06244e-05	1.04544e-05	1.02934e-05	1.01468e-05	9.99635e-06	9.84369e-06	9.69923e-06	9.56099e-06	9.44702e-06	9.29135e-06	9.17797e-06	9.059e-06	8.93059e-06	8.8204e-06	8.70803e-06	8.58948e-06	8.47712e-06	8.37736e-06	8.2534e-06	8.14249e-06	8.0485e-06	7.94105e-06	7.79248e-06	7.71673e-06	7.60934e-06	7.47463e-06	7.36638e-06	7.23575e-06	7.11104e-06	6.98195e-06	6.85455e-06	6.71306e-06	6.60074e-06	6.46503e-06	6.34172e-06	6.19564e-06	6.03381e-06	5.91036e-06	5.77131e-06	5.62276e-06	5.44972e-06	5.27389e-06
2.46	1.09994e-05	1.13783e-05	1.14228e-05	1.13678e-05	1.12505e-05	1.11423e-05	1.10079e-05	1.08745e-05	1.07126e-05	1.05722e-05	1.04094e-05	1.02646e-05	1.01208e-05	9.97595e-06	9.85241e-06	9.7257e-06	9.58907e-06	9.47659e-06	9.36163e-06	9.23518e-06	9.13173e-06	9.02304e-06	8.91418e-06	8.80813e-06	8.69329e-06	8.58036e-06	8.47551e-06	8.38324e-06	8.27576e-06	8.13678e-06	8.04896e-06	7.94383e-06	7.82648e-06	7.71646e-06	7.58717e-06	7.45856e-06	7.33693e-06	7.20654e-06	7.07168e-06	6.95678e-06	6.81633e-06	6.6935e-06	6.54446e-06	6.39009e-06	6.26425e-06	6.12668e-06	5.96906e-06	5.79564e-06	5.62599e-06
2.48	1.13733e-05	1.15959e-05	1.16497e-05	1.15693e-05	1.14784e-05	1.13575e-05	1.1226e-05	1.10947e-05	1.09345e-05	1.07981e-05	1.06617e-05	1.04986e-05	1.03783e-05	1.02396e-05	1.0106e-05	9.99137e-06	9.85717e-06	9.75352e-06	9.64612e-06	9.53516e-06	9.41458e-06	9.31158e-06	9.20672e-06	9.09943e-06	9.00271e-06	8.88016e-06	8.77931e-06	8.68588e-06	8.59344e-06	8.45415e-06	8.37655e-06	8.27111e-06	8.14133e-06	8.03938e-06	7.91458e-06	7.7888e-06	7.67212e-06	7.54996e-06	7.40699e-06	7.29451e-06	7.17035e-06	7.05348e-06	6.89192e-06	6.75518e-06	6.61917e-06	6.4734e-06	6.3309e-06	6.16027e-06	5.97931e-06
2.5	1.17074e-05	1.18113e-05	1.18388e-05	1.17596e-05	1.16695e-05	1.15573e-05	1.14296e-05	1.13044e-05	1.11442e-05	1.10143e-05	1.08774e-05	1.0764e-05	1.06251e-05	1.04773e-05	1.03395e-05	1.02371e-05	1.01071e-05	1.00117e-05	9.89399e-06	9.79731e-06	9.68885e-06	9.58052e-06	9.47542e-06	9.38369e-06	9.27498e-06	9.15926e-06	9.07099e-06	8.97339e-06	8.88054e-06	8.75145e-06	8.67163e-06	8.56769e-06	8.4464e-06	8.34933e-06	8.22611e-06	8.10354e-06	7.98811e-06	7.8783e-06	7.73809e-06	7.61657e-06	7.49882e-06	7.38199e-06	7.2246e-06	7.09406e-06	6.96053e-06	6.81606e-06	6.69103e-06	6.51351e-06	6.35412e-06
[truncated: 77 more columns]

## Sheet: Fig. 3b
ΔV = 2V		ΔV = 2.5V		ΔV = 3V		ΔV = 3.5V		ΔV = 4V
Vg	Ids	Vg	Ids	Vg	Ids	Vg	Ids	Vg	Ids
V	A	V	A	V	A	V	A	V	A
-2	1.61992e-06	-2.5	3.44796e-06	-2	2.20258e-06	-1.5	9.83944e-07	-1	3.07508e-07
-1.96	1.56734e-06	-2.46	3.22494e-06	-1.96	2.04116e-06	-1.46	7.99381e-07	-0.96	2.09521e-07
-1.92	1.49059e-06	-2.42	3.3909e-06	-1.92	2.03532e-06	-1.42	8.26521e-07	-0.92	2.02134e-07
-1.88	1.3483e-06	-2.38	3.18266e-06	-1.88	1.88739e-06	-1.38	7.90145e-07	-0.88	1.60301e-07
-1.84	1.25004e-06	-2.34	3.0592e-06	-1.84	1.96015e-06	-1.34	7.91522e-07	-0.84	1.44634e-07
-1.8	1.25334e-06	-2.3	2.95711e-06	-1.8	1.63932e-06	-1.3	6.22037e-07	-0.8	1.01897e-07
-1.76	1.05191e-06	-2.26	2.81185e-06	-1.76	1.63845e-06	-1.26	5.8663e-07	-0.76	9.99906e-08
-1.72	1.03466e-06	-2.22	2.58245e-06	-1.72	1.39959e-06	-1.22	5.50291e-07	-0.72	7.62644e-08
-1.68	9.53556e-07	-2.18	2.52097e-06	-1.68	1.40135e-06	-1.18	3.89615e-07	-0.68	5.47413e-08
-1.64	7.85507e-07	-2.14	2.38733e-06	-1.64	1.257e-06	-1.14	3.94775e-07	-0.64	5.00106e-08
-1.6	6.83385e-07	-2.1	2.32548e-06	-1.6	1.23005e-06	-1.1	3.22178e-07	-0.6	4.72969e-08
-1.56	6.59745e-07	-2.06	2.45673e-06	-1.56	1.19407e-06	-1.06	3.18895e-07	-0.56	3.03921e-08
-1.52	5.79649e-07	-2.02	2.24718e-06	-1.52	1.05403e-06	-1.02	2.69488e-07	-0.52	2.43267e-08
-1.48	4.8257e-07	-1.98	2.15681e-06	-1.48	1.04328e-06	-0.98	2.33915e-07	-0.48	1.79991e-08
-1.44	4.44398e-07	-1.94	2.05382e-06	-1.44	8.91741e-07	-0.94	2.21606e-07	-0.44	1.60725e-08
-1.4	3.90047e-07	-1.9	1.99035e-06	-1.4	8.5426e-07	-0.9	1.791e-07	-0.4	1.49817e-08
-1.36	3.17681e-07	-1.86	1.79839e-06	-1.36	7.25467e-07	-0.86	1.42895e-07	-0.36	6.69407e-09
-1.32	2.31809e-07	-1.82	1.7642e-06	-1.32	6.68135e-07	-0.82	1.23086e-07	-0.32	3.1852e-09
-1.28	1.52214e-07	-1.78	1.59508e-06	-1.28	5.7254e-07	-0.78	1.03538e-07	-0.28	1.91426e-09
-1.24	1.24709e-07	-1.74	1.44238e-06	-1.24	4.98856e-07	-0.74	1.00406e-07	-0.24	1.31036e-09
-1.2	8.57795e-08	-1.7	1.35523e-06	-1.2	4.58636e-07	-0.7	8.31955e-08	-0.2	5.31502e-10
-1.16	5.09853e-08	-1.66	1.23848e-06	-1.16	4.48837e-07	-0.66	5.61277e-08	-0.16	2.0854e-10
-1.12	3.39919e-08	-1.62	1.13799e-06	-1.12	3.61824e-07	-0.62	3.39327e-08	-0.12	1.04036e-10
-1.08	1.88399e-08	-1.58	1.15117e-06	-1.08	3.28421e-07	-0.58	2.42956e-08	-0.08	-1.69887e-11
-1.04	1.05335e-08	-1.54	1.06409e-06	-1.04	3.1559e-07	-0.54	1.33914e-08	-0.04	-4.04258e-11
-1	7.5457e-09	-1.5	9.37643e-07	-1	2.27478e-07	-0.5	7.31156e-09	0	3.08836e-11
-0.96	2.86224e-09	-1.46	9.25329e-07	-0.96	1.64241e-07	-0.46	3.47974e-09	0.04	6.63842e-11
-0.92	1.31835e-09	-1.42	7.33958e-07	-0.92	1.25227e-07	-0.42	1.55226e-09	0.08	4.14877e-11
-0.88	6.27631e-10	-1.38	6.51142e-07	-0.88	9.71941e-08	-0.38	7.36668e-10	0.12	6.63842e-11
-0.84	2.60254e-10	-1.34	5.33033e-07	-0.84	6.37664e-08	-0.34	2.60484e-10	0.16	3.61857e-11
-0.8	2.03776e-10	-1.3	4.76706e-07	-0.8	4.56666e-08	-0.3	1.29778e-10	0.2	-2.25982e-11
-0.76	6.27727e-11	-1.26	4.01462e-07	-0.76	3.23911e-08	-0.26	9.32017e-11	0.24	6.16201e-11
-0.72	5.63948e-11	-1.22	3.43346e-07	-0.72	1.61293e-08	-0.22	1.22304e-12	0.28	2.47364e-11
-0.68	7.83713e-11	-1.18	2.89092e-07	-0.68	1.12387e-08	-0.18	-2.00624e-11	0.32	2.2969e-11
-0.64	-2.35203e-11	-1.14	1.94906e-07	-0.64	5.40591e-09	-0.14	4.48687e-11	0.36	8.46723e-11
-0.6	-3.30488e-11	-1.1	1.63302e-07	-0.6	1.88229e-09	-0.1	-4.36532e-11	0.4	9.42006e-11
-0.56	-3.35868e-11	-1.06	1.39814e-07	-0.56	6.57368e-10	-0.06	2.75986e-12	0.44	1.78341e-10
-0.52	5.31675e-11	-1.02	9.18317e-08	-0.52	1.65202e-10	-0.02	4.57139e-11	0.48	6.48223e-10
-0.48	-1.26086e-11	-0.98	5.62758e-08	-0.48	1.54751e-10	0.02	-2.6594e-11	0.52	1.65515e-09
-0.44	2.72721e-11	-0.94	3.6243e-08	-0.44	2.85784e-11	0.06	2.38143e-11	0.56	4.73524e-09
-0.4	5.3398e-11	-0.9	1.93142e-08	-0.4	-2.99751e-11	0.1	-3.76594e-11	0.6	1.15749e-08
-0.36	1.37481e-11	-0.86	8.19308e-09	-0.36	3.78762e-11	0.14	-3.56615e-11	0.64	2.89311e-08
-0.32	-1.5375e-11	-0.82	3.32552e-09	-0.32	3.16521e-11	0.18	1.07513e-11	0.68	5.85543e-08
-0.28	5.92379e-11	-0.78	1.23583e-09	-0.28	2.02028e-11	0.22	2.41217e-11	0.72	1.16958e-07
-0.24	-2.19066e-11	-0.74	3.89039e-10	-0.24	-8.61279e-12	0.26	-3.77169e-12	0.76	2.10756e-07
-0.2	-4.79564e-11	-0.7	2.33436e-10	-0.2	-1.46834e-11	0.3	-5.53908e-12	0.8	3.4011e-07
-0.16	-4.46327e-12	-0.66	3.36499e-11	-0.16	4.9556e-11	0.34	-1.85255e-11	0.84	5.41571e-07
-0.12	2.65806e-11	-0.62	2.85784e-11	-0.12	-4.18858e-11	0.38	-5.07802e-12	0.88	8.35067e-07
-0.08	-2.82078e-11	-0.58	-3.92731e-11	-0.08	5.50117e-11	0.42	2.71953e-11	0.92	1.26948e-06
-0.04	1.90502e-11	-0.54	6.8382e-11	-0.04	2.31227e-11	0.46	3.30352e-11	0.96	1.66066e-06
0	1.99722e-11	-0.5	-5.51796e-11	0	5.46275e-11	0.5	1.03729e-10	1	2.11531e-06
0.04	-2.1215e-11	-0.46	3.58783e-11	0.04	1.09818e-11	0.54	1.37846e-10
0.08	-1.38381e-11	-0.42	-5.85607e-11	0.08	-4.09637e-11	0.58	5.13983e-10
0.12	5.86233e-11	-0.38	-5.83302e-11	0.12	3.87983e-11	0.62	1.29545e-09
0.16	2.2969e-11	-0.34	-6.00976e-11	0.16	-1.31465e-11	0.66	3.00609e-09
0.2	-1.39918e-11	-0.3	-3.49699e-11	0.2	-5.7696e-12	0.7	7.99329e-09
0.24	5.50117e-11	-0.26	4.30245e-11	0.24	-5.65628e-11	0.74	1.81889e-08
0.28	7.06295e-12	-0.22	-1.9294e-11	0.28	-6.17881e-11	0.78	3.68155e-08
0.32	3.24973e-11	-0.18	3.68195e-12	0.32	5.60298e-12	0.82	7.16378e-08
0.36	-3.15694e-12	-0.14	1.52849e-11	0.36	-6.30176e-11	0.86	1.1852e-07
0.4	-8.99701e-12	-0.1	-3.5431e-11	0.4	-4.44984e-11	0.9	2.20497e-07
0.44	-5.80228e-11	-0.06	2.32764e-11	0.44	-6.57839e-11	0.94	3.3808e-07
0.48	-2.1215e-11	-0.02	-9.45807e-12	0.48	1.96649e-11	0.98	4.93986e-07
0.52	4.6636e-11	0.02	-1.80645e-11	0.52	5.29562e-12	1.02	7.10226e-07
0.56	7.98505e-12	0.06	-6.24028e-11	0.56	6.34642e-11	1.06	9.58728e-07
0.6	4.97865e-11	0.1	-6.53997e-11	0.6	2.33532e-11	1.1	1.27045e-06
0.64	3.1191e-11	0.14	-1.83718e-11	0.64	8.76691e-11	1.14	1.60455e-06
0.68	5.37054e-11	0.18	-6.30176e-11	0.68	2.34512e-10	1.18	1.97457e-06
0.72	2.21238e-11	0.22	-8.68963e-12	0.72	4.02717e-10	1.22	2.3954e-06
0.76	2.05101e-11	0.26	3.9874e-11	0.76	1.00131e-09	1.26	2.89217e-06
0.8	-2.73625e-11	0.3	2.08943e-11	0.8	2.25812e-09	1.3	3.43829e-06
0.84	-1.36076e-11	0.34	4.62518e-11	0.84	4.53807e-09	1.34	3.95524e-06
0.88	2.75027e-11	0.38	-2.85151e-11	0.88	9.54925e-09	1.38	4.49844e-06
0.92	4.21984e-12	0.42	2.76563e-11	0.92	1.77183e-08	1.42	5.03386e-06
0.96	-6.29408e-11	0.46	-4.23275e-12	0.96	3.55989e-08	1.46	5.53294e-06
1	-5.14143e-11	0.5	-4.49595e-11	1	6.27493e-08	1.5	6.05855e-06
1.04	4.21984e-12	0.54	-2.06003e-11	1.04	1.09264e-07
1.08	-1.23587e-12	0.58	4.92486e-11	1.08	1.80039e-07
1.12	7.79103e-11	0.62	-2.16761e-11	1.12	2.82476e-07
1.16	4.00277e-11	0.66	-4.62658e-11	1.16	4.16453e-07
1.2	1.67584e-10	0.7	-5.50259e-11	1.2	5.84687e-07
1.24	2.57411e-10	0.74	-5.93291e-11	1.24	8.18444e-07
1.28	3.94726e-10	0.78	2.40448e-11	1.28	1.03394e-06
1.32	1.07369e-09	0.82	2.61964e-11	1.32	1.38724e-06
1.36	2.03912e-09	0.86	-7.84436e-12	1.36	1.6987e-06
1.4	4.20642e-09	0.9	1.40305e-10	1.4	2.07449e-06
1.44	8.16127e-09	0.94	2.23601e-10	1.44	2.47311e-06
1.48	1.59007e-08	0.98	3.06666e-10	1.48	2.94148e-06
1.52	3.13003e-08	1.02	7.15152e-10	1.52	3.35758e-06
1.56	5.23211e-08	1.06	1.54819e-09	1.56	3.83399e-06
1.6	9.35827e-08	1.1	2.88929e-09	1.6	4.3833e-06
1.64	1.46056e-07	1.14	5.16209e-09	1.64	4.90079e-06
1.68	2.2238e-07	1.18	9.63116e-09	1.68	5.44416e-06
1.72	3.27052e-07	1.22	1.72161e-08	1.72	5.9929e-06
1.76	4.76528e-07	1.26	3.1837e-08	1.76	6.48599e-06
1.8	6.39414e-07	1.3	5.41326e-08	1.8	6.96938e-06
1.84	8.59873e-07	1.34	8.70102e-08	1.84	7.44918e-06
1.88	1.14191e-06	1.38	1.48732e-07	1.88	7.94105e-06
1.92	1.41341e-06	1.42	2.14756e-07	1.92	8.38324e-06
1.96	1.60832e-06	1.46	3.30204e-07	1.96	8.77931e-06
2	3.41102e-07	1.5	4.79189e-07	2	9.15926e-06
		1.54	6.617e-07
		1.58	8.8826e-07
		1.62	1.22232e-06
		1.66	1.54802e-06
		1.7	1.94114e-06
		1.74	2.35643e-06
		1.78	2.88398e-06
		1.82	3.3954e-06
		1.86	3.99071e-06
		1.9	4.52944e-06
		1.94	5.1758e-06
		1.98	5.78369e-06
		2.02	6.40164e-06
		2.06	7.01956e-06
		2.1	7.62963e-06
		2.14	8.22291e-06
		2.18	8.80502e-06
		2.22	9.36259e-06
		2.26	9.87953e-06
		2.3	1.03576e-05
		2.34	1.07763e-05
		2.38	1.11399e-05
		2.42	1.14228e-05
		2.46	1.15959e-05
		2.5	1.17074e-05

## Sheet: Fig. 3c
ΔV	E_2L data	ΔV	E_2L fit
V	eV	V	eV
2	1.15086	0	1.80109
2.1	1.16896	5.89873	0
2.2	1.13739
2.3	1.12242
2.4	1.09257
2.5	1.05019
2.6	1.01428
2.7	0.982751
2.8	0.939231
2.9	0.915326
3	0.881534
3.1	0.85524
3.2	0.802336
3.3	0.778356
3.4	0.748829
3.5	0.740851
3.6	0.717335
3.7	0.704515
3.8	0.643384
3.9	0.618672
4	0.573149

## Sheet: Fig. 4a
	0	0.1	0.2	0.3	0.4	0.5	0.6	0.7	0.8	0.9	1	1.1	1.2	1.3	1.4	1.5	1.6	1.7	1.8	1.9	2
-2	1.51402e-05	1.29248e-05	1.07977e-05	8.75231e-06	6.46361e-06	4.52962e-06	2.92236e-06	1.69175e-06	8.77581e-07	3.35974e-07	8.89462e-08	1.58358e-08	2.67102e-09	7.08123e-10	4.6207e-10	1.05323e-09	3.17662e-09	7.38101e-09	1.52433e-08	3.37595e-08	7.58907e-08
-1.9	1.19576e-05	9.91129e-06	7.77674e-06	5.74275e-06	3.79527e-06	2.31768e-06	1.26275e-06	5.65482e-07	2.04051e-07	4.26915e-08	6.08977e-09	9.43784e-10	2.49418e-10	1.60728e-10	5.1977e-10	1.57346e-09	4.45475e-09	9.12437e-09	1.82618e-08	3.83615e-08	8.57374e-08
-1.8	8.7072e-06	6.82138e-06	4.81796e-06	3.06238e-06	1.65381e-06	7.7185e-07	2.89902e-07	7.53323e-08	1.38795e-08	1.86007e-09	2.87554e-10	8.23981e-11	5.00919e-11	1.47724e-10	7.30062e-10	2.0958e-09	5.77041e-09	1.14853e-08	2.20705e-08	4.35662e-08	9.15168e-08
-1.7	5.68998e-06	4.08208e-06	2.43908e-06	1.20919e-06	4.55387e-07	1.25598e-07	2.25297e-08	3.22541e-09	5.33284e-10	9.59776e-11	2.75961e-11	1.75208e-11	4.91669e-11	2.18202e-10	9.96671e-10	2.70962e-09	7.10462e-09	1.44926e-08	2.46997e-08	4.95338e-08	9.73147e-08
-1.6	3.16142e-06	1.95817e-06	8.85415e-07	2.84894e-07	5.46135e-08	7.11522e-09	9.23373e-10	1.46454e-10	3.05515e-11	8.86949e-12	9.47211e-12	1.75055e-11	7.97344e-11	3.42418e-10	1.33205e-09	3.31808e-09	8.24113e-09	1.66835e-08	2.89038e-08	5.27293e-08	1.06922e-07
-1.5	1.37135e-06	6.60252e-07	1.83794e-07	2.75575e-08	2.96653e-09	3.58645e-10	5.87815e-11	1.09037e-11	3.22348e-12	6.68939e-12	8.38206e-12	3.01639e-11	1.35415e-10	5.17148e-10	1.71436e-09	4.18928e-09	9.63151e-09	1.90552e-08	3.07322e-08	6.03177e-08	1.17414e-07
-1.4	3.85204e-07	1.18245e-07	1.59209e-08	1.59653e-09	1.93641e-10	3.5238e-11	8.72364e-12	6.3401e-12	5.84498e-12	6.00619e-12	1.38515e-11	5.37459e-11	2.17906e-10	7.51725e-10	2.32403e-09	5.17212e-09	1.15705e-08	2.20142e-08	3.66597e-08	6.72093e-08	1.27628e-07
-1.3	5.35233e-08	9.7332e-09	1.03517e-09	1.29458e-10	2.43912e-11	1.03741e-11	8.86566e-12	9.0614e-12	8.59315e-12	7.15382e-12	2.45601e-11	9.36056e-11	3.41934e-10	1.03992e-09	2.92411e-09	6.34197e-09	1.37783e-08	2.45058e-08	4.05637e-08	7.75726e-08	1.44992e-07
-1.2	4.15774e-09	7.41479e-10	9.54095e-11	2.04877e-11	1.29994e-11	1.18326e-11	1.1015e-11	1.13106e-11	7.61824e-12	1.10266e-11	4.14597e-11	1.68646e-10	5.15118e-10	1.45033e-09	3.86413e-09	7.52768e-09	1.58947e-08	2.95926e-08	4.90899e-08	8.76519e-08	1.66914e-07
-1.1	3.58438e-10	7.15358e-11	1.37056e-11	1.21627e-11	1.20782e-11	1.40165e-11	1.26693e-11	1.26463e-11	8.27457e-12	1.87606e-11	6.74675e-11	2.43196e-10	7.38099e-10	1.88454e-09	5.22002e-09	9.23535e-09	1.84222e-08	3.75632e-08	5.83958e-08	1.07339e-07	2.00692e-07
-1	3.24322e-11	5.58777e-12	9.23025e-12	1.36519e-11	1.39551e-11	1.41508e-11	1.40012e-11	1.2581e-11	1.21627e-11	2.78379e-11	1.03428e-10	3.55421e-10	9.91432e-10	2.48724e-09	5.99229e-09	1.11466e-08	2.11991e-08	4.48659e-08	7.35462e-08	1.3848e-07	2.52061e-07
-0.9	-8.14917e-12	-1.25191e-12	9.14964e-12	1.49799e-11	1.54981e-11	1.5617e-11	1.62389e-11	1.39973e-11	1.48955e-11	4.28722e-11	1.59834e-10	4.88039e-10	1.37131e-09	3.08527e-09	7.19005e-09	1.39337e-08	2.6326e-08	5.75971e-08	9.61736e-08	1.79771e-07	2.9842e-07
-0.8	-1.38604e-11	-1.57815e-12	1.05045e-11	1.50567e-11	1.60086e-11	1.63194e-11	1.42161e-11	1.50375e-11	2.0933e-11	6.26658e-11	2.17353e-10	6.50273e-10	1.8692e-09	4.26447e-09	9.66084e-09	1.715e-08	3.42136e-08	7.63852e-08	1.34119e-07	2.28804e-07	3.48273e-07
-0.7	-1.50656e-11	-2.33044e-12	9.88658e-12	1.27384e-11	1.62197e-11	1.42737e-11	1.62696e-11	1.49454e-11	2.79838e-11	8.75566e-11	3.0151e-10	8.87647e-10	2.36758e-09	5.37511e-09	1.27908e-08	2.26462e-08	4.99533e-08	1.05781e-07	1.71303e-07	2.86009e-07	4.27628e-07
-0.6	-1.56183e-11	-3.26696e-12	1.03856e-11	1.32834e-11	1.49415e-11	1.60968e-11	1.62734e-11	1.73596e-11	3.53762e-11	1.33059e-10	4.29203e-10	1.16383e-09	3.20099e-09	7.15487e-09	1.74253e-08	3.35642e-08	6.88409e-08	1.34853e-07	2.14551e-07	3.42501e-07	4.80172e-07
-0.5	-1.41751e-11	-4.14207e-12	7.67577e-12	1.10035e-11	1.29188e-11	1.51181e-11	1.75745e-11	2.18081e-11	4.83723e-11	1.7701e-10	5.78272e-10	1.56061e-09	4.38183e-09	1.08779e-08	2.45322e-08	4.98922e-08	1.00336e-07	1.77002e-07	2.80596e-07	4.22379e-07	5.7389e-07
-0.4	-1.58064e-11	-5.50463e-12	5.41123e-12	9.87125e-12	1.27422e-11	1.54674e-11	1.7041e-11	2.89203e-11	7.14783e-11	2.46174e-10	8.2044e-10	2.22077e-09	6.48021e-09	1.60689e-08	3.62341e-08	6.84614e-08	1.2956e-07	2.18592e-07	3.32094e-07	4.91609e-07	6.6738e-07
-0.3	-1.74146e-11	-5.68503e-12	5.40356e-12	9.52581e-12	1.18786e-11	1.57936e-11	1.78087e-11	3.61054e-11	1.095e-10	3.49821e-10	1.19996e-09	3.56535e-09	1.00484e-08	2.41139e-08	5.00936e-08	9.17198e-08	1.70877e-07	2.6756e-07	4.07792e-07	5.97596e-07	7.95873e-07
-0.2	-1.87771e-11	-5.70038e-12	3.3386e-12	7.84851e-12	1.22816e-11	1.65114e-11	2.2545e-11	5.07328e-11	1.63914e-10	5.56689e-10	1.90957e-09	5.80159e-09	1.5471e-08	3.33985e-08	6.58024e-08	1.21613e-07	2.14857e-07	3.42374e-07	5.2003e-07	7.18892e-07	9.29319e-07
-0.1	-2.05888e-11	-6.43732e-12	4.16765e-12	9.36845e-12	1.30378e-11	1.62695e-11	3.04978e-11	8.80786e-11	2.83489e-10	1.04731e-09	3.33041e-09	9.31929e-09	2.2456e-08	4.40813e-08	8.83569e-08	1.58493e-07	2.75705e-07	4.3141e-07	6.50494e-07	9.10917e-07	1.16692e-06
0	-2.15829e-11	-7.25485e-12	3.96808e-12	7.70267e-12	1.3886e-11	1.69259e-11	4.47721e-11	1.84878e-10	6.10321e-10	2.17625e-09	5.50947e-09	1.37428e-08	3.20514e-08	5.94034e-08	1.13922e-07	2.04396e-07	3.56934e-07	5.73406e-07	8.65188e-07	1.20294e-06	1.50433e-06

## Sheet: Fig. 4b
	1.38778e-17	0.02	0.04	0.06	0.08	0.1	0.12	0.14	0.16	0.18	0.2	0.22	0.24	0.26	0.28	0.3	0.32	0.34	0.36	0.38	0.4	0.42	0.44	0.46	0.48	0.5	0.52	0.54	0.56	0.58	0.6	0.62	0.64	0.66	0.68	0.7	0.72	0.74	0.76	0.78	0.8	0.82	0.84	0.86	0.88	0.9	0.92	0.94	0.96
-2.5	2.34468e-05	2.28072e-05	2.23865e-05	2.1946e-05	2.1581e-05	2.12086e-05	2.09649e-05	2.06872e-05	2.044e-05	2.00721e-05	1.98626e-05	1.9514e-05	1.93307e-05	1.91862e-05	1.90305e-05	1.87732e-05	1.85544e-05	1.8461e-05	1.8204e-05	1.80345e-05	1.78516e-05	1.77041e-05	1.74753e-05	1.73226e-05	1.70346e-05	1.68725e-05	1.67553e-05	1.64982e-05	1.63598e-05	1.6082e-05	1.59427e-05	1.57931e-05	1.56323e-05	1.5441e-05	1.51725e-05	1.5055e-05	1.48918e-05	1.47789e-05	1.45007e-05	1.43736e-05	1.41397e-05	1.39228e-05	1.36884e-05	1.35693e-05	1.33302e-05	1.31802e-05	1.30112e-05	1.27983e-05	1.25404e-05
-2.48	2.32991e-05	2.2717e-05	2.22811e-05	2.19298e-05	2.16068e-05	2.11435e-05	2.08742e-05	2.06176e-05	2.03446e-05	1.99578e-05	1.97093e-05	1.93936e-05	1.92434e-05	1.89474e-05	1.8851e-05	1.86036e-05	1.8375e-05	1.81973e-05	1.79816e-05	1.77498e-05	1.7568e-05	1.74566e-05	1.72337e-05	1.70883e-05	1.68466e-05	1.66746e-05	1.65458e-05	1.62606e-05	1.60991e-05	1.58423e-05	1.57404e-05	1.55525e-05	1.53652e-05	1.51919e-05	1.48877e-05	1.48462e-05	1.46046e-05	1.45525e-05	1.42271e-05	1.41208e-05	1.39285e-05	1.36794e-05	1.34691e-05	1.33536e-05	1.31248e-05	1.29698e-05	1.27837e-05	1.25265e-05	1.23323e-05
-2.46	2.32174e-05	2.24496e-05	2.19964e-05	2.16441e-05	2.13186e-05	2.0821e-05	2.06053e-05	2.03102e-05	2.00614e-05	1.96467e-05	1.93228e-05	1.90396e-05	1.88306e-05	1.86043e-05	1.85506e-05	1.82112e-05	1.80109e-05	1.78407e-05	1.76469e-05	1.74588e-05	1.72457e-05	1.7068e-05	1.68825e-05	1.66866e-05	1.64227e-05	1.62963e-05	1.61185e-05	1.5838e-05	1.56581e-05	1.54878e-05	1.53382e-05	1.51268e-05	1.49484e-05	1.47676e-05	1.45027e-05	1.44558e-05	1.42542e-05	1.41341e-05	1.38547e-05	1.36541e-05	1.34861e-05	1.3248e-05	1.31075e-05	1.29531e-05	1.27407e-05	1.25658e-05	1.23443e-05	1.2134e-05	1.19356e-05
-2.44	2.28461e-05	2.21055e-05	2.17148e-05	2.12656e-05	2.08541e-05	2.04856e-05	2.01589e-05	1.9907e-05	1.9675e-05	1.92572e-05	1.89617e-05	1.85837e-05	1.84177e-05	1.82206e-05	1.80834e-05	1.7733e-05	1.75667e-05	1.73931e-05	1.71533e-05	1.69889e-05	1.67027e-05	1.66407e-05	1.64074e-05	1.62009e-05	1.60147e-05	1.57539e-05	1.5602e-05	1.5371e-05	1.51952e-05	1.49692e-05	1.4815e-05	1.4675e-05	1.44512e-05	1.43023e-05	1.40117e-05	1.39303e-05	1.37695e-05	1.35973e-05	1.33453e-05	1.31694e-05	1.30077e-05	1.27825e-05	1.26606e-05	1.24371e-05	1.22419e-05	1.20676e-05	1.18877e-05	1.1624e-05	1.14751e-05
-2.42	2.24398e-05	2.16993e-05	2.12494e-05	2.07882e-05	2.04547e-05	2.00592e-05	1.97247e-05	1.94534e-05	1.91873e-05	1.88156e-05	1.85155e-05	1.81396e-05	1.80008e-05	1.77501e-05	1.75506e-05	1.72728e-05	1.70138e-05	1.6894e-05	1.6695e-05	1.64268e-05	1.62274e-05	1.60792e-05	1.58707e-05	1.5661e-05	1.54445e-05	1.52494e-05	1.51028e-05	1.4879e-05	1.46843e-05	1.44462e-05	1.43332e-05	1.4153e-05	1.39246e-05	1.37727e-05	1.34976e-05	1.33673e-05	1.32121e-05	1.30879e-05	1.28135e-05	1.26479e-05	1.24455e-05	1.22517e-05	1.20922e-05	1.18985e-05	1.17486e-05	1.15036e-05	1.13468e-05	1.11246e-05	1.09368e-05
-2.4	2.20005e-05	2.11773e-05	2.07961e-05	2.03684e-05	1.9975e-05	1.96208e-05	1.9276e-05	1.8975e-05	1.86536e-05	1.82885e-05	1.79835e-05	1.75958e-05	1.74224e-05	1.72696e-05	1.70341e-05	1.67298e-05	1.64792e-05	1.63379e-05	1.61607e-05	1.59165e-05	1.56646e-05	1.55181e-05	1.53314e-05	1.51005e-05	1.49284e-05	1.46323e-05	1.4523e-05	1.42865e-05	1.4091e-05	1.38838e-05	1.36874e-05	1.35923e-05	1.33727e-05	1.32137e-05	1.29164e-05	1.27981e-05	1.2653e-05	1.24985e-05	1.22781e-05	1.20776e-05	1.19026e-05	1.17122e-05	1.15459e-05	1.13127e-05	1.11198e-05	1.09823e-05	1.0806e-05	1.05858e-05	1.03647e-05
-2.38	2.1519e-05	2.08014e-05	2.03396e-05	1.98611e-05	1.94472e-05	1.90693e-05	1.87435e-05	1.84431e-05	1.81102e-05	1.77218e-05	1.7468e-05	1.70697e-05	1.68715e-05	1.66988e-05	1.64911e-05	1.62258e-05	1.59483e-05	1.57639e-05	1.55851e-05	1.53006e-05	1.51221e-05	1.49079e-05	1.47453e-05	1.45543e-05	1.4318e-05	1.41115e-05	1.39208e-05	1.37037e-05	1.35067e-05	1.32946e-05	1.31493e-05	1.29997e-05	1.27418e-05	1.26183e-05	1.23208e-05	1.22282e-05	1.2027e-05	1.19141e-05	1.17004e-05	1.14832e-05	1.1301e-05	1.10725e-05	1.09372e-05	1.07638e-05	1.05718e-05	1.0338e-05	1.01998e-05	9.97208e-06	9.72369e-06
-2.36	2.10191e-05	2.02162e-05	1.98822e-05	1.93065e-05	1.89134e-05	1.85265e-05	1.81966e-05	1.79214e-05	1.74949e-05	1.71888e-05	1.69126e-05	1.65437e-05	1.63284e-05	1.60988e-05	1.59343e-05	1.56338e-05	1.54037e-05	1.51615e-05	1.49481e-05	1.47664e-05	1.45469e-05	1.43131e-05	1.41444e-05	1.39281e-05	1.36841e-05	1.35248e-05	1.33199e-05	1.30556e-05	1.29316e-05	1.26931e-05	1.25341e-05	1.23547e-05	1.21402e-05	1.20122e-05	1.17498e-05	1.16553e-05	1.14233e-05	1.1336e-05	1.11079e-05	1.09439e-05	1.0711e-05	1.05147e-05	1.03339e-05	1.01941e-05	9.93662e-06	9.76057e-06	9.55213e-06	9.41166e-06	9.1668e-06
-2.34	2.04845e-05	1.96531e-05	1.92842e-05	1.87697e-05	1.83532e-05	1.80027e-05	1.76148e-05	1.73576e-05	1.69558e-05	1.66192e-05	1.63509e-05	1.59399e-05	1.57197e-05	1.5539e-05	1.53441e-05	1.50431e-05	1.4785e-05	1.45394e-05	1.43972e-05	1.41484e-05	1.39303e-05	1.37318e-05	1.35131e-05	1.33478e-05	1.3113e-05	1.29188e-05	1.27427e-05	1.25083e-05	1.23212e-05	1.2145e-05	1.19477e-05	1.17934e-05	1.15429e-05	1.14452e-05	1.11785e-05	1.10461e-05	1.0834e-05	1.0725e-05	1.05183e-05	1.03073e-05	1.00767e-05	9.86553e-06	9.72228e-06	9.54806e-06	9.3414e-06	9.13605e-06	8.99995e-06	8.79456e-06	8.55653e-06
-2.32	1.9913e-05	1.91516e-05	1.86685e-05	1.82192e-05	1.78033e-05	1.74006e-05	1.70872e-05	1.67867e-05	1.63756e-05	1.60331e-05	1.57022e-05	1.53607e-05	1.51539e-05	1.49786e-05	1.47205e-05	1.44064e-05	1.4203e-05	1.3952e-05	1.37652e-05	1.35125e-05	1.32846e-05	1.30984e-05	1.29223e-05	1.26977e-05	1.24609e-05	1.22746e-05	1.20887e-05	1.18874e-05	1.17048e-05	1.15004e-05	1.1319e-05	1.11845e-05	1.09531e-05	1.08026e-05	1.05853e-05	1.04045e-05	1.02009e-05	1.00753e-05	9.90955e-06	9.64864e-06	9.51134e-06	9.27392e-06	9.12155e-06	8.96381e-06	8.71403e-06	8.56373e-06	8.37252e-06	8.1764e-06	7.91841e-06
-2.3	1.93757e-05	1.86169e-05	1.81157e-05	1.76164e-05	1.71814e-05	1.68365e-05	1.65142e-05	1.61557e-05	1.57587e-05	1.54452e-05	1.51287e-05	1.47317e-05	1.44695e-05	1.43173e-05	1.41019e-05	1.37828e-05	1.36172e-05	1.33312e-05	1.31261e-05	1.29657e-05	1.26922e-05	1.2471e-05	1.22969e-05	1.20487e-05	1.18469e-05	1.1635e-05	1.14731e-05	1.12561e-05	1.11e-05	1.08747e-05	1.0682e-05	1.05538e-05	1.03053e-05	1.02285e-05	9.9439e-06	9.7692e-06	9.6021e-06	9.45232e-06	9.27894e-06	9.07799e-06	8.86596e-06	8.7002e-06	8.53785e-06	8.34011e-06	8.1089e-06	7.90327e-06	7.79894e-06	7.55855e-06	7.33354e-06
-2.28	1.86692e-05	1.79708e-05	1.756e-05	1.6981e-05	1.6592e-05	1.6245e-05	1.58554e-05	1.5559e-05	1.51693e-05	1.48749e-05	1.45186e-05	1.41617e-05	1.3858e-05	1.37212e-05	1.3438e-05	1.31923e-05	1.29657e-05	1.27123e-05	1.24825e-05	1.22524e-05	1.20574e-05	1.18466e-05	1.16936e-05	1.14201e-05	1.12164e-05	1.09851e-05	1.08581e-05	1.06521e-05	1.04591e-05	1.02648e-05	1.00438e-05	9.87647e-06	9.6591e-06	9.5462e-06	9.34143e-06	9.17676e-06	8.99651e-06	8.84461e-06	8.67155e-06	8.45157e-06	8.26702e-06	8.08026e-06	7.89834e-06	7.72029e-06	7.5084e-06	7.33266e-06	7.19892e-06	6.93761e-06	6.66237e-06
-2.26	1.80984e-05	1.73549e-05	1.69415e-05	1.63906e-05	1.59685e-05	1.56624e-05	1.52584e-05	1.49211e-05	1.45536e-05	1.42393e-05	1.39031e-05	1.35343e-05	1.32891e-05	1.30953e-05	1.28369e-05	1.25323e-05	1.23215e-05	1.20821e-05	1.18936e-05	1.15965e-05	1.14035e-05	1.12006e-05	1.10301e-05	1.0825e-05	1.05595e-05	1.04087e-05	1.02322e-05	1.00456e-05	9.83815e-06	9.60993e-06	9.40802e-06	9.23944e-06	9.08851e-06	8.92649e-06	8.67051e-06	8.55188e-06	8.37814e-06	8.21513e-06	8.07666e-06	7.85013e-06	7.66296e-06	7.47904e-06	7.30799e-06	7.09714e-06	6.8742e-06	6.73272e-06	6.57172e-06	6.3508e-06	6.08948e-06
-2.24	1.74603e-05	1.6778e-05	1.63537e-05	1.58147e-05	1.53612e-05	1.50343e-05	1.46665e-05	1.43057e-05	1.39657e-05	1.36116e-05	1.3207e-05	1.29132e-05	1.27064e-05	1.24638e-05	1.21879e-05	1.18911e-05	1.17012e-05	1.14156e-05	1.12138e-05	1.10059e-05	1.08186e-05	1.05634e-05	1.03556e-05	1.01726e-05	9.92835e-06	9.74301e-06	9.57948e-06	9.38204e-06	9.22154e-06	8.96801e-06	8.74442e-06	8.64163e-06	8.43649e-06	8.31549e-06	8.09951e-06	7.94737e-06	7.74732e-06	7.55816e-06	7.46976e-06	7.24697e-06	7.02496e-06	6.86411e-06	6.68094e-06	6.47472e-06	6.27306e-06	6.11446e-06	5.96332e-06	5.7168e-06	5.43703e-06
-2.22	1.6873e-05	1.61603e-05	1.56819e-05	1.52072e-05	1.47775e-05	1.43954e-05	1.4065e-05	1.36428e-05	1.33073e-05	1.29413e-05	1.25866e-05	1.22777e-05	1.20514e-05	1.17951e-05	1.15607e-05	1.12747e-05	1.10317e-05	1.07519e-05	1.05312e-05	1.03502e-05	1.01612e-05	9.8958e-06	9.71886e-06	9.48824e-06	9.29387e-06	9.14796e-06	8.93999e-06	8.75244e-06	8.59685e-06	8.35196e-06	8.12213e-06	8.00344e-06	7.80374e-06	7.67208e-06	7.43905e-06	7.327e-06	7.14231e-06	6.98259e-06	6.80787e-06	6.6107e-06	6.41081e-06	6.26329e-06	6.04017e-06	5.8461e-06	5.65685e-06	5.46546e-06	5.31968e-06	5.09926e-06	4.84172e-06
-2.2	1.62508e-05	1.55509e-05	1.50604e-05	1.4561e-05	1.41185e-05	1.37434e-05	1.3392e-05	1.30305e-05	1.26208e-05	1.23119e-05	1.19843e-05	1.16403e-05	1.1379e-05	1.11386e-05	1.09005e-05	1.05928e-05	1.0382e-05	1.00879e-05	9.90401e-06	9.68826e-06	9.54086e-06	9.27679e-06	9.05935e-06	8.8582e-06	8.65804e-06	8.49716e-06	8.33133e-06	8.11014e-06	7.9552e-06	7.72727e-06	7.50041e-06	7.40875e-06	7.19729e-06	7.06191e-06	6.84226e-06	6.72636e-06	6.5049e-06	6.38512e-06	6.22145e-06	6.00319e-06	5.81875e-06	5.64647e-06	5.43452e-06	5.26501e-06	5.06086e-06	4.87527e-06	4.7432e-06	4.47103e-06	4.20829e-06
-2.18	1.56442e-05	1.49002e-05	1.44281e-05	1.39203e-05	1.3482e-05	1.30967e-05	1.27082e-05	1.23836e-05	1.19782e-05	1.16477e-05	1.13235e-05	1.10266e-05	1.07226e-05	1.05147e-05	1.02304e-05	9.93853e-06	9.74728e-06	9.43468e-06	9.24756e-06	9.02082e-06	8.91169e-06	8.66055e-06	8.43517e-06	8.26663e-06	8.01619e-06	7.87735e-06	7.70623e-06	7.50427e-06	7.33221e-06	7.12731e-06	6.92126e-06	6.76979e-06	6.60336e-06	6.45009e-06	6.265e-06	6.07097e-06	5.9285e-06	5.79889e-06	5.59715e-06	5.38324e-06	5.18394e-06	5.06602e-06	4.89035e-06	4.63117e-06	4.43245e-06	4.25042e-06	4.11011e-06	3.9167e-06	3.60837e-06
-2.16	1.49646e-05	1.4277e-05	1.37978e-05	1.33074e-05	1.28493e-05	1.24736e-05	1.21126e-05	1.17569e-05	1.13266e-05	1.10206e-05	1.06623e-05	1.04238e-05	1.00775e-05	9.8537e-06	9.57806e-06	9.29856e-06	9.0866e-06	8.76939e-06	8.64775e-06	8.43512e-06	8.31285e-06	7.98447e-06	7.80088e-06	7.65665e-06	7.41963e-06	7.28221e-06	7.09913e-06	6.91401e-06	6.73042e-06	6.48816e-06	6.28694e-06	6.17293e-06	5.99143e-06	5.87983e-06	5.65224e-06	5.50497e-06	5.32972e-06	5.16127e-06	5.01173e-06	4.83494e-06	4.58881e-06	4.42471e-06	4.30828e-06	4.08479e-06	3.88613e-06	3.71688e-06	3.52201e-06	3.31289e-06	3.0913e-06
-2.14	1.43805e-05	1.36663e-05	1.31609e-05	1.26574e-05	1.22087e-05	1.18371e-05	1.14754e-05	1.10941e-05	1.07019e-05	1.03588e-05	1.0049e-05	9.74265e-06	9.431e-06	9.20534e-06	8.90069e-06	8.65923e-06	8.45161e-06	8.18871e-06	7.99943e-06	7.7459e-06	7.61388e-06	7.38696e-06	7.17257e-06	6.99698e-06	6.81868e-06	6.65732e-06	6.48084e-06	6.29665e-06	6.09593e-06	5.88784e-06	5.70282e-06	5.59778e-06	5.37603e-06	5.24382e-06	5.07206e-06	4.89541e-06	4.74069e-06	4.60856e-06	4.43124e-06	4.22934e-06	4.01249e-06	3.85911e-06	3.7235e-06	3.51298e-06	3.29745e-06	3.16729e-06	2.95285e-06	2.80246e-06	2.55513e-06
-2.12	1.36929e-05	1.30121e-05	1.25419e-05	1.19738e-05	1.15626e-05	1.1147e-05	1.07872e-05	1.04653e-05	1.00384e-05	9.6987e-06	9.35562e-06	9.04721e-06	8.76532e-06	8.55967e-06	8.31314e-06	8.00421e-06	7.80824e-06	7.51159e-06	7.40926e-06	7.14762e-06	6.99734e-06	6.75888e-06	6.60446e-06	6.38052e-06	6.17985e-06	6.0299e-06	5.86795e-06	5.71557e-06	5.51983e-06	5.30378e-06	5.09241e-06	5.00128e-06	4.80259e-06	4.66166e-06	4.463e-06	4.31658e-06	4.1101e-06	4.00906e-06	3.86058e-06	3.65973e-06	3.4661e-06	3.30413e-06	3.18574e-06	2.94738e-06	2.74377e-06	2.64341e-06	2.45334e-06	2.28432e-06	2.03267e-06
-2.1	1.31245e-05	1.23562e-05	1.18738e-05	1.13621e-05	1.08855e-05	1.0516e-05	1.01931e-05	9.79616e-06	9.34217e-06	9.07069e-06	8.70984e-06	8.42261e-06	8.13962e-06	7.94276e-06	7.65259e-06	7.43516e-06	7.15902e-06	6.92893e-06	6.77264e-06	6.52185e-06	6.38617e-06	6.15545e-06	5.95197e-06	5.81365e-06	5.60562e-06	5.46082e-06	5.25342e-06	5.12588e-06	4.91218e-06	4.70975e-06	4.54455e-06	4.43309e-06	4.23524e-06	4.11577e-06	3.91472e-06	3.77185e-06	3.55627e-06	3.44984e-06	3.3122e-06	3.1347e-06	2.9186e-06	2.759e-06	2.63949e-06	2.44212e-06	2.2648e-06	2.1496e-06	1.98816e-06	1.83178e-06	1.63381e-06
-2.08	1.24367e-05	1.1688e-05	1.12446e-05	1.07202e-05	1.0252e-05	9.80442e-06	9.50616e-06	9.13481e-06	8.7161e-06	8.43338e-06	8.05956e-06	7.79057e-06	7.51243e-06	7.3294e-06	7.03801e-06	6.79073e-06	6.56629e-06	6.31852e-06	6.17186e-06	5.93171e-06	5.78555e-06	5.55949e-06	5.38808e-06	5.22195e-06	5.00579e-06	4.84939e-06	4.67475e-06	4.52989e-06	4.37247e-06	4.13408e-06	4.00901e-06	3.85486e-06	3.68787e-06	3.55426e-06	3.36137e-06	3.22004e-06	3.04739e-06	2.93429e-06	2.7818e-06	2.5883e-06	2.38705e-06	2.28237e-06	2.1279e-06	1.97811e-06	1.78063e-06	1.68935e-06	1.53828e-06	1.41039e-06	1.23813e-06
-2.06	1.17578e-05	1.10625e-05	1.05754e-05	1.00585e-05	9.5441e-06	9.1782e-06	8.87765e-06	8.45761e-06	8.08035e-06	7.81982e-06	7.42193e-06	7.17271e-06	6.88357e-06	6.67248e-06	6.40858e-06	6.17532e-06	5.97616e-06	5.75051e-06	5.54477e-06	5.327e-06	5.19838e-06	4.97029e-06	4.81437e-06	4.65266e-06	4.4754e-06	4.29916e-06	4.13835e-06	3.98236e-06	3.79675e-06	3.60855e-06	3.46028e-06	3.34016e-06	3.14993e-06	3.04114e-06	2.83147e-06	2.67065e-06	2.48496e-06	2.44167e-06	2.29167e-06	2.11588e-06	1.93811e-06	1.82509e-06	1.6908e-06	1.54625e-06	1.39933e-06	1.28107e-06	1.18283e-06	1.05336e-06	8.87514e-07
-2.04	1.11059e-05	1.04419e-05	9.93449e-06	9.39142e-06	8.93362e-06	8.5691e-06	8.19742e-06	7.82878e-06	7.47568e-06	7.17696e-06	6.8154e-06	6.58864e-06	6.28748e-06	6.08664e-06	5.76133e-06	5.55486e-06	5.41749e-06	5.1684e-06	4.95762e-06	4.7777e-06	4.62191e-06	4.43643e-06	4.23976e-06	4.09508e-06	3.90202e-06	3.74445e-06	3.5782e-06	3.42137e-06	3.26304e-06	3.10569e-06	2.96152e-06	2.82015e-06	2.64556e-06	2.53696e-06	2.34507e-06	2.22977e-06	2.04196e-06	2.0049e-06	1.82448e-06	1.68351e-06	1.52298e-06	1.41819e-06	1.3153e-06	1.1644e-06	1.04656e-06	9.31014e-07	8.51151e-07	7.38486e-07	6.51088e-07
-2.02	1.04827e-05	9.73257e-06	9.2852e-06	8.74117e-06	8.28137e-06	7.92582e-06	7.5815e-06	7.22805e-06	6.81855e-06	6.57507e-06	6.21329e-06	5.94987e-06	5.68511e-06	5.47692e-06	5.19478e-06	4.98778e-06	4.79785e-06	4.59426e-06	4.37048e-06	4.22202e-06	4.04466e-06	3.86122e-06	3.71745e-06	3.55825e-06	3.38663e-06	3.2037e-06	3.05878e-06	2.92946e-06	2.77614e-06	2.60608e-06	2.47177e-06	2.30854e-06	2.19434e-06	2.05201e-06	1.90953e-06	1.76101e-06	1.60385e-06	1.54514e-06	1.40299e-06	1.3245e-06	1.14409e-06	1.04576e-06	9.56735e-07	8.37042e-07	7.3072e-07	6.47095e-07	5.88696e-07	5.09373e-07	4.27788e-07
-2	9.81672e-06	9.09455e-06	8.61951e-06	8.11409e-06	7.65766e-06	7.28634e-06	6.95769e-06	6.60438e-06	6.22872e-06	5.98139e-06	5.6306e-06	5.36587e-06	5.11108e-06	4.87026e-06	4.64278e-06	4.39803e-06	4.25489e-06	4.03536e-06	3.85219e-06	3.68528e-06	3.50294e-06	3.31323e-06	3.20511e-06	3.06269e-06	2.8722e-06	2.712e-06	2.56081e-06	2.43541e-06	2.28906e-06	2.13675e-06	2.01988e-06	1.88531e-06	1.73197e-06	1.64866e-06	1.49992e-06	1.3838e-06	1.22048e-06	1.17802e-06	1.06846e-06	9.5501e-07	8.34914e-07	7.50979e-07	6.8031e-07	5.89531e-07	5.08307e-07	4.34315e-07	3.98564e-07	3.34701e-07	2.77347e-07
-1.98	9.20163e-06	8.4862e-06	7.98528e-06	7.52932e-06	7.05419e-06	6.65625e-06	6.35727e-06	6.0182e-06	5.61823e-06	5.34841e-06	5.02476e-06	4.77309e-06	4.51479e-06	4.32949e-06	4.09913e-06	3.88712e-06	3.66545e-06	3.50258e-06	3.32678e-06	3.15257e-06	2.99477e-06	2.83269e-06	2.72403e-06	2.59382e-06	2.39916e-06	2.24157e-06	2.09902e-06	1.94847e-06	1.85642e-06	1.72755e-06	1.61878e-06	1.48296e-06	1.34688e-06	1.23783e-06	1.15748e-06	1.01725e-06	9.08681e-07	8.47312e-07	7.66992e-07	6.69293e-07	5.69274e-07	5.29687e-07	4.60413e-07	3.94851e-07	3.26164e-07	2.90984e-07	2.43937e-07	2.05791e-07	1.67773e-07
-1.96	8.56087e-06	7.81365e-06	7.35253e-06	6.90471e-06	6.45212e-06	6.02725e-06	5.73724e-06	5.42286e-06	5.02356e-06	4.79229e-06	4.45976e-06	4.22405e-06	3.99174e-06	3.77612e-06	3.5732e-06	3.3641e-06	3.17619e-06	3.02846e-06	2.8245e-06	2.69865e-06	2.5243e-06	2.36296e-06	2.26201e-06	2.13303e-06	1.9304e-06	1.82624e-06	1.67925e-06	1.5663e-06	1.45589e-06	1.34259e-06	1.22723e-06	1.13965e-06	1.01147e-06	9.34371e-07	8.31479e-07	7.33387e-07	6.48268e-07	5.89501e-07	5.26614e-07	4.59365e-07	3.83182e-07	3.39568e-07	2.93333e-07	2.48541e-07	2.00703e-07	1.74249e-07	1.41978e-07	1.20704e-07	9.83233e-08
-1.94	7.93795e-06	7.21425e-06	6.74022e-06	6.30358e-06	5.86207e-06	5.44513e-06	5.13942e-06	4.84413e-06	4.49655e-06	4.24142e-06	3.89855e-06	3.66777e-06	3.4568e-06	3.27421e-06	3.06607e-06	2.88114e-06	2.67707e-06	2.53511e-06	2.36612e-06	2.21497e-06	2.07368e-06	1.89413e-06	1.82839e-06	1.70906e-06	1.55392e-06	1.45903e-06	1.32029e-06	1.22588e-06	1.1127e-06	1.02148e-06	9.23733e-07	8.45391e-07	7.36224e-07	6.63482e-07	5.80667e-07	5.07601e-07	4.44045e-07	3.97428e-07	3.47688e-07	2.97364e-07	2.57451e-07	2.14556e-07	1.84421e-07	1.51595e-07	1.2368e-07	1.00768e-07	8.45109e-08	6.72052e-08	5.38498e-08
-1.92	7.32987e-06	6.61527e-06	6.17323e-06	5.67744e-06	5.24276e-06	4.84557e-06	4.5698e-06	4.28938e-06	3.93695e-06	3.7109e-06	3.39208e-06	3.15713e-06	2.96906e-06	2.79409e-06	2.59385e-06	2.40737e-06	2.23523e-06	2.07496e-06	1.93893e-06	1.78097e-06	1.66674e-06	1.51064e-06	1.45978e-06	1.34679e-06	1.22342e-06	1.09628e-06	9.89871e-07	9.02382e-07	8.18751e-07	7.36188e-07	6.68211e-07	5.88978e-07	5.09549e-07	4.57939e-07	3.79e-07	3.4283e-07	2.942e-07	2.56987e-07	2.19768e-07	1.81365e-07	1.51465e-07	1.28491e-07	1.08609e-07	8.63717e-08	6.76011e-08	5.59651e-08	4.62576e-08	3.59219e-08	2.763e-08
-1.9	6.76756e-06	6.0172e-06	5.5608e-06	5.09069e-06	4.68527e-06	4.30755e-06	4.04785e-06	3.7456e-06	3.4102e-06	3.22386e-06	2.91221e-06	2.68967e-06	2.5072e-06	2.33317e-06	2.12421e-06	1.98726e-06	1.81885e-06	1.67484e-06	1.53414e-06	1.43606e-06	1.28492e-06	1.18085e-06	1.10429e-06	1.00921e-06	9.02749e-07	7.86393e-07	6.96598e-07	6.40855e-07	5.65415e-07	5.07149e-07	4.51893e-07	3.86276e-07	3.37652e-07	3.03329e-07	2.46225e-07	2.06827e-07	1.77796e-07	1.56294e-07	1.31874e-07	1.07387e-07	8.67428e-08	7.23578e-08	5.91966e-08	4.72966e-08	3.58462e-08	2.89696e-08	2.42489e-08	1.82334e-08	1.44136e-08
-1.88	6.16518e-06	5.42297e-06	4.97083e-06	4.51875e-06	4.14011e-06	3.78404e-06	3.48449e-06	3.23562e-06	2.92137e-06	2.72031e-06	2.44173e-06	2.24446e-06	2.05984e-06	1.90599e-06	1.72711e-06	1.58564e-06	1.45088e-06	1.32098e-06	1.20244e-06	1.08655e-06	9.63744e-07	8.84769e-07	8.02674e-07	7.29808e-07	6.5789e-07	5.72845e-07	4.93665e-07	4.27542e-07	3.85674e-07	3.36244e-07	2.98822e-07	2.49502e-07	2.13438e-07	1.83642e-07	1.43209e-07	1.2621e-07	9.88271e-08	8.64419e-08	7.15518e-08	5.84926e-08	4.63533e-08	3.83582e-08	3.13985e-08	2.55633e-08	1.81332e-08	1.50084e-08	1.22836e-08	9.28957e-09	7.375e-09
-1.86	5.56618e-06	4.87726e-06	4.40197e-06	3.98485e-06	3.62909e-06	3.29248e-06	3.01068e-06	2.77551e-06	2.47836e-06	2.26695e-06	2.00508e-06	1.83405e-06	1.68509e-06	1.52501e-06	1.36144e-06	1.23186e-06	1.11552e-06	9.89105e-07	9.03212e-07	8.14492e-07	7.08952e-07	6.33089e-07	5.78943e-07	5.12359e-07	4.36345e-07	3.83148e-07	3.27515e-07	2.80937e-07	2.51614e-07	2.10706e-07	1.79588e-07	1.52816e-07	1.27922e-07	1.07042e-07	8.57701e-08	7.2064e-08	5.77522e-08	4.76452e-08	3.969e-08	3.11843e-08	2.46183e-08	2.01922e-08	1.64204e-08	1.26247e-08	9.63596e-09	7.65394e-09	6.19658e-09	4.80561e-09	3.61996e-09
-1.84	4.9868e-06	4.32344e-06	3.86336e-06	3.48542e-06	3.11909e-06	2.7874e-06	2.51554e-06	2.31719e-06	2.04112e-06	1.86241e-06	1.62831e-06	1.4558e-06	1.31573e-06	1.19483e-06	1.05196e-06	9.15721e-07	8.22842e-07	7.27355e-07	6.45493e-07	5.71232e-07	5.04702e-07	4.35103e-07	3.97053e-07	3.38522e-07	2.81318e-07	2.49039e-07	2.0802e-07	1.76896e-07	1.57136e-07	1.32284e-07	1.06867e-07	9.03053e-08	7.28936e-08	5.82018e-08	4.73848e-08	3.93808e-08	3.08171e-08	2.54544e-08	2.02385e-08	1.61903e-08	1.28777e-08	1.06198e-08	8.22409e-09	6.31629e-09	4.69949e-09	3.78516e-09	3.151e-09	2.41586e-09	1.9091e-09
-1.82	4.42453e-06	3.79615e-06	3.35761e-06	2.97712e-06	2.64087e-06	2.35417e-06	2.08107e-06	1.88878e-06	1.68153e-06	1.47257e-06	1.29388e-06	1.12484e-06	1.01575e-06	8.9414e-07	7.81346e-07	6.75543e-07	6.03326e-07	5.11578e-07	4.52128e-07	3.86447e-07	3.44152e-07	2.86305e-07	2.57623e-07	2.1724e-07	1.81123e-07	1.51908e-07	1.24991e-07	1.04155e-07	9.01516e-08	7.48663e-08	5.91968e-08	4.91415e-08	3.98843e-08	3.21476e-08	2.50725e-08	2.01776e-08	1.61527e-08	1.3129e-08	1.08364e-08	8.35879e-09	6.33604e-09	5.20049e-09	4.09767e-09	3.30468e-09	2.49378e-09	1.97941e-09	1.62325e-09	1.29368e-09	9.73411e-10
-1.8	3.88671e-06	3.27446e-06	2.8505e-06	2.53785e-06	2.19719e-06	1.94035e-06	1.70318e-06	1.51864e-06	1.31608e-06	1.15733e-06	9.99005e-07	8.43566e-07	7.5032e-07	6.52251e-07	5.52361e-07	4.849e-07	4.03432e-07	3.43059e-07	3.03394e-07	2.56717e-07	2.2141e-07	1.77423e-07	1.6087e-07	1.33001e-07	1.09197e-07	9.14993e-08	7.17343e-08	5.85637e-08	4.999e-08	4.10256e-08	3.24157e-08	2.66167e-08	2.04252e-08	1.71175e-08	1.25304e-08	1.05571e-08	8.10614e-09	6.73792e-09	5.34979e-09	4.08869e-09	3.34786e-09	2.62172e-09	2.13463e-09	1.69855e-09	1.30329e-09	1.02543e-09	8.42013e-10	6.79572e-10	5.48174e-10
-1.78	3.3802e-06	2.80987e-06	2.41454e-06	2.10719e-06	1.80009e-06	1.54941e-06	1.3365e-06	1.1768e-06	1.00446e-06	8.6236e-07	7.41212e-07	6.17644e-07	5.37008e-07	4.57396e-07	3.79499e-07	3.25906e-07	2.74951e-07	2.25143e-07	1.88537e-07	1.63867e-07	1.35837e-07	1.08779e-07	9.35607e-08	7.64973e-08	6.14869e-08	4.94259e-08	3.93393e-08	3.2146e-08	2.68735e-08	2.12183e-08	1.67618e-08	1.36912e-08	1.08236e-08	8.45062e-09	6.30154e-09	5.15316e-09	4.00078e-09	3.2993e-09	2.70064e-09	2.05433e-09	1.71047e-09	1.34194e-09	1.14185e-09	8.87887e-10	7.14381e-10	5.98966e-10	4.94617e-10	4.19774e-10	3.37401e-10
-1.76	2.91576e-06	2.34786e-06	1.99962e-06	1.70857e-06	1.4295e-06	1.22123e-06	1.03156e-06	8.92102e-07	7.46597e-07	6.24823e-07	5.27522e-07	4.3023e-07	3.61277e-07	3.11121e-07	2.50309e-07	2.09257e-07	1.73188e-07	1.40292e-07	1.15352e-07	9.70174e-08	7.47092e-08	6.12256e-08	5.24355e-08	4.14523e-08	3.3661e-08	2.68095e-08	2.14991e-08	1.71355e-08	1.38307e-08	1.12003e-08	8.4892e-09	6.91665e-09	5.47627e-09	4.25158e-09	3.32266e-09	2.62579e-09	2.06931e-09	1.73728e-09	1.40925e-09	1.06762e-09	8.8174e-10	7.1999e-10	6.15948e-10	4.8286e-10	3.85042e-10	3.53307e-10	2.79002e-10	2.79232e-10	2.33973e-10
-1.74	2.45716e-06	1.95287e-06	1.61583e-06	1.35473e-06	1.11203e-06	9.35159e-07	7.68423e-07	6.60673e-07	5.30888e-07	4.44747e-07	3.57925e-07	2.88952e-07	2.43999e-07	1.96096e-07	1.56456e-07	1.29512e-07	1.05555e-07	8.04562e-08	6.48818e-08	5.48839e-08	4.32484e-08	3.4324e-08	2.73758e-08	2.15536e-08	1.8005e-08	1.35892e-08	1.08872e-08	8.56311e-09	7.05858e-09	5.68128e-09	4.28025e-09	3.60074e-09	2.75504e-09	2.16682e-09	1.72576e-09	1.35347e-09	1.10343e-09	9.12399e-10	7.538e-10	5.69921e-10	4.75176e-10	3.94801e-10	3.40782e-10	2.87915e-10	2.52031e-10	2.0877e-10	1.8979e-10	1.97474e-10	1.81491e-10
-1.72	2.04104e-06	1.5825e-06	1.28571e-06	1.04294e-06	8.2977e-07	6.91394e-07	5.55957e-07	4.5854e-07	3.63339e-07	2.96642e-07	2.43766e-07	1.84642e-07	1.47417e-07	1.22978e-07	9.03823e-08	7.79155e-08	5.90015e-08	4.60502e-08	3.6853e-08	2.91463e-08	2.26192e-08	1.76116e-08	1.43685e-08	1.17684e-08	8.94824e-09	7.08769e-09	5.50954e-09	4.33918e-09	3.55526e-09	2.81943e-09	2.18926e-09	1.83326e-09	1.44229e-09	1.10419e-09	9.1286e-10	7.62407e-10	5.96738e-10	4.741e-10	4.27689e-10	3.4716e-10	2.81615e-10	2.6179e-10	2.07924e-10	1.94477e-10	1.78725e-10	1.49756e-10	1.33773e-10	1.16023e-10	1.42149e-10
-1.7	1.65766e-06	1.23884e-06	9.66911e-07	7.67131e-07	6.02682e-07	4.92352e-07	3.82471e-07	3.14305e-07	2.42853e-07	1.92845e-07	1.4745e-07	1.11583e-07	9.12736e-08	7.02395e-08	5.3231e-08	4.23402e-08	3.28404e-08	2.51179e-08	1.97516e-08	1.56265e-08	1.20162e-08	9.40098e-09	7.40958e-09	6.00386e-09	4.74175e-09	3.55272e-09	2.90319e-09	2.26103e-09	1.79361e-09	1.47157e-09	1.14738e-09	9.28152e-10	7.62099e-10	6.39461e-10	5.13904e-10	4.28073e-10	3.69827e-10	2.69474e-10	2.57487e-10	2.36893e-10	1.85487e-10	1.78264e-10	1.37692e-10	1.31929e-10	1.45069e-10	1.03498e-10	1.01039e-10	9.48149e-11	9.08192e-11
-1.68	1.33174e-06	9.50579e-07	7.23522e-07	5.58306e-07	4.29449e-07	3.30576e-07	2.56938e-07	2.033e-07	1.54942e-07	1.1931e-07	8.74932e-08	6.63594e-08	5.17402e-08	4.03615e-08	2.95178e-08	2.27375e-08	1.73485e-08	1.30955e-08	1.03149e-08	8.241e-09	6.24983e-09	4.84349e-09	3.81974e-09	3.15215e-09	2.45367e-09	1.86484e-09	1.48448e-09	1.19425e-09	9.28152e-10	7.75238e-10	6.18714e-10	5.12828e-10	4.09862e-10	3.68444e-10	3.11506e-10	2.31438e-10	2.26136e-10	1.91096e-10	1.74729e-10	1.63818e-10	1.47681e-10	1.40458e-10	1.11259e-10	1.20787e-10	1.17099e-10	1.02806e-10	8.39804e-11	9.85033e-11	8.44414e-11
-1.66	1.03969e-06	7.11746e-07	5.20979e-07	3.95224e-07	2.9165e-07	2.20646e-07	1.65059e-07	1.26476e-07	9.44255e-08	7.01402e-08	5.12334e-08	3.71387e-08	2.84584e-08	2.18618e-08	1.595e-08	1.21002e-08	9.1899e-09	6.97605e-09	5.44938e-09	4.16568e-09	3.24643e-09	2.51076e-09	2.01483e-09	1.60965e-09	1.27593e-09	1.01829e-09	7.78927e-10	6.61822e-10	5.05528e-10	4.00487e-10	3.52846e-10	2.89913e-10	2.35741e-10	2.29978e-10	1.92326e-10	1.4407e-10	1.59207e-10	1.42302e-10	9.12803e-11	1.1172e-10	1.20556e-10	8.7054e-11	9.51223e-11	1.11412e-10	1.0127e-10	1.00348e-10	6.33871e-11	9.85801e-11	9.2356e-11
-1.64	7.65477e-07	5.21138e-07	3.66448e-07	2.67437e-07	1.90922e-07	1.41414e-07	1.01823e-07	7.55659e-08	5.50522e-08	3.99609e-08	2.85158e-08	2.04412e-08	1.55033e-08	1.16008e-08	8.53038e-09	6.37492e-09	4.79077e-09	3.54534e-09	2.83695e-09	2.21869e-09	1.72991e-09	1.32741e-09	1.05594e-09	8.46009e-10	6.86564e-10	5.69152e-10	4.24692e-10	3.66831e-10	2.88991e-10	2.38276e-10	2.27211e-10	1.79493e-10	1.53367e-10	1.54674e-10	1.01961e-10	9.42002e-11	1.17944e-10	9.63518e-11	6.17734e-11	8.4211e-11	1.01807e-10	5.75472e-11	5.44736e-11	5.73167e-11	5.35515e-11	9.68896e-11	7.9831e-11	8.92056e-11	7.36838e-11
-1.62	5.6116e-07	3.61451e-07	2.4577e-07	1.73822e-07	1.1824e-07	8.45743e-08	6.0794e-08	4.31876e-08	3.10977e-08	2.23547e-08	1.5683e-08	1.10508e-08	8.21825e-09	6.04366e-09	4.44353e-09	3.40396e-09	2.56294e-09	1.90019e-09	1.50361e-09	1.1599e-09	9.28919e-10	7.48114e-10	5.69997e-10	4.69182e-10	3.76359e-10	3.00133e-10	2.50801e-10	2.21602e-10	1.7642e-10	1.64663e-10	1.39613e-10	1.31698e-10	1.03575e-10	9.83495e-11	7.31459e-11	6.5385e-11	5.92377e-11	6.30029e-11	4.3178e-11	5.77778e-11	7.07638e-11	5.41662e-11	5.04011e-11	5.1861e-11	5.3782e-11	4.95558e-11	6.04672e-11	9.02814e-11	8.19057e-11
-1.6	3.92581e-07	2.48316e-07	1.56038e-07	1.08079e-07	7.27009e-08	4.95837e-08	3.52214e-08	2.49617e-08	1.70064e-08	1.18242e-08	8.41496e-09	5.8305e-09	4.43716e-09	3.2565e-09	2.36538e-09	1.86714e-09	1.41155e-09	1.0053e-09	8.15657e-10	6.35081e-10	5.28273e-10	4.15317e-10	3.31484e-10	2.74853e-10	2.43271e-10	1.89329e-10	1.6036e-10	1.20556e-10	1.40381e-10	1.14794e-10	1.01346e-10	1.04189e-10	8.38267e-11	6.19272e-11	7.18396e-11	7.15322e-11	4.52527e-11	4.23328e-11	4.54832e-11	6.64608e-11	5.02474e-11	5.04779e-11	4.76348e-11	7.22238e-11	7.61427e-11	4.59443e-11	6.35408e-11	7.13017e-11	8.31352e-11
-1.58	2.6877e-07	1.60361e-07	9.97548e-08	6.52636e-08	4.22024e-08	2.84274e-08	1.96201e-08	1.35558e-08	9.03845e-09	6.32144e-09	4.578e-09	3.20278e-09	2.34632e-09	1.7004e-09	1.27117e-09	1.00261e-09	7.66863e-10	5.9059e-10	4.60115e-10	3.73286e-10	3.12197e-10	2.43117e-10	2.05926e-10	1.76035e-10	1.56441e-10	1.37769e-10	1.17867e-10	7.89857e-11	9.8657e-11	9.68896e-11	5.80851e-11	7.86784e-11	7.92162e-11	5.87767e-11	7.08407e-11	7.46058e-11	3.01151e-11	4.1257e-11	4.02581e-11	5.09389e-11	5.30905e-11	7.52206e-11	6.89965e-11	7.96005e-11	7.89089e-11	4.69432e-11	4.82495e-11	6.03903e-11	4.44843e-11
-1.56	1.77232e-07	1.00699e-07	6.02915e-08	3.77311e-08	2.40542e-08	1.61612e-08	1.09879e-08	7.36194e-09	4.99317e-09	3.48426e-09	2.41402e-09	1.73044e-09	1.283e-09	9.15934e-10	7.08772e-10	5.76529e-10	4.08325e-10	3.42319e-10	2.68782e-10	2.24215e-10	1.97705e-10	1.29701e-10	1.39459e-10	1.02345e-10	1.09338e-10	9.71201e-11	8.5594e-11	7.2608e-11	6.55387e-11	3.99507e-11	5.94682e-11	6.2004e-11	6.5385e-11	2.75025e-11	5.9545e-11	5.21684e-11	4.52527e-11	3.97202e-11	5.92377e-11	6.59229e-11	3.22667e-11	7.76795e-11	7.75258e-11	7.39911e-11	8.52867e-11	4.77116e-11	5.23989e-11	5.10926e-11	4.41001e-11
-1.54	1.13729e-07	6.14642e-08	3.56856e-08	2.16191e-08	1.37211e-08	8.97997e-09	5.96144e-09	3.98979e-09	2.6838e-09	1.8716e-09	1.3341e-09	9.44441e-10	6.90253e-10	5.33191e-10	4.06865e-10	3.16116e-10	2.59331e-10	2.1338e-10	1.62972e-10	1.45914e-10	1.16177e-10	1.02576e-10	9.45844e-11	6.83817e-11	4.48685e-11	6.7306e-11	7.09175e-11	6.06209e-11	3.24203e-11	3.7876e-11	2.83478e-11	5.72399e-11	5.72399e-11	2.76562e-11	3.18056e-11	4.92484e-11	3.61087e-11	4.91716e-11	5.99293e-11	4.21023e-11	2.58889e-11	4.0796e-11	6.38482e-11	5.92377e-11	7.97541e-11	7.56816e-11	4.2717e-11	7.75257e-11	5.04011e-11
-1.52	6.97559e-08	3.64476e-08	2.06709e-08	1.24045e-08	7.65969e-09	5.01162e-09	3.26649e-09	2.23506e-09	1.4957e-09	1.05125e-09	7.57027e-10	5.30885e-10	3.93033e-10	3.32406e-10	2.6617e-10	1.88253e-10	1.75959e-10	1.38998e-10	1.04189e-10	9.96559e-11	8.66698e-11	9.05117e-11	6.13892e-11	4.62516e-11	4.44075e-11	3.34193e-11	6.72292e-11	3.96434e-11	5.19378e-11	5.69325e-11	1.77438e-11	2.26616e-11	4.89411e-11	2.71952e-11	2.67341e-11	2.90394e-11	5.65483e-11	5.286e-11	6.46934e-11	2.61962e-11	2.3891e-11	3.61087e-11	3.82602e-11	6.03903e-11	4.9479e-11	4.4177e-11	5.62409e-11	8.69003e-11	8.26741e-11
-1.5	4.15378e-08	2.1576e-08	1.17885e-08	6.99694e-09	4.31237e-09	2.78331e-09	1.83103e-09	1.28216e-09	8.54154e-10	5.99504e-10	4.5466e-10	3.12351e-10	2.29132e-10	1.86102e-10	1.74883e-10	1.4284e-10	1.19788e-10	6.54618e-11	6.45397e-11	8.29046e-11	3.51866e-11	7.56048e-11	2.5351e-11	6.84586e-11	4.36391e-11	3.15751e-11	5.47809e-11	1.98953e-11	5.58567e-11	3.12677e-11	2.71183e-11	2.21237e-11	3.62624e-11	4.4638e-11	4.3178e-11	2.28152e-11	6.03135e-11	5.53957e-11	6.06977e-11	3.39572e-11	3.27277e-11	2.88088e-11	3.14214e-11	3.23435e-11	3.5955e-11	4.39465e-11	6.60765e-11	8.75151e-11	8.02152e-11
-1.48	2.45217e-08	1.22512e-08	6.64425e-09	3.98541e-09	2.38028e-09	1.56163e-09	1.0302e-09	7.38816e-10	5.07372e-10	3.58686e-10	2.62174e-10	1.81107e-10	1.39613e-10	1.34004e-10	1.19711e-10	1.00885e-10	9.08192e-11	4.40233e-11	3.58013e-11	6.71523e-11	2.40447e-11	2.71952e-11	2.45826e-11	3.64929e-11	4.23328e-11	4.62516e-11	2.13553e-11	2.54279e-11	4.90947e-11	4.59443e-11	5.15536e-11	4.03349e-11	3.99507e-11	4.90948e-11	5.30904e-11	4.13338e-11	4.9479e-11	3.84139e-11	4.37159e-11	4.97095e-11	3.38035e-11	2.76562e-11	6.43092e-11	3.75686e-11	3.91823e-11	6.81512e-11	4.93253e-11	6.78439e-11	7.32227e-11
-1.46	1.43262e-08	6.85402e-09	3.79331e-09	2.2651e-09	1.3726e-09	9.09863e-10	5.98351e-10	4.41442e-10	2.86379e-10	2.21218e-10	1.59515e-10	1.49756e-10	9.40465e-11	9.32013e-11	5.77009e-11	7.08406e-11	4.3178e-11	3.4034e-11	5.28599e-11	5.63178e-11	1.54385e-11	1.36712e-11	2.56584e-11	1.41323e-11	2.8732e-11	9.98286e-12	1.51312e-11	3.96434e-11	3.09604e-11	4.86337e-11	5.10926e-11	4.91716e-11	8.06185e-12	4.9479e-11	4.70201e-11	5.91609e-11	5.22452e-11	4.28707e-11	3.63392e-11	5.85461e-11	5.06316e-11	5.94682e-11	5.55494e-11	4.34854e-11	4.58675e-11	8.1291e-11	4.67127e-11	5.3782e-11	6.59997e-11
-1.44	8.23492e-09	3.97327e-09	2.19948e-09	1.32173e-09	8.15272e-10	5.37647e-10	3.8289e-10	2.72009e-10	1.73961e-10	1.54904e-10	1.3262e-10	7.86015e-11	5.70093e-11	6.93806e-11	3.08835e-11	3.86444e-11	4.28707e-11	2.71183e-11	5.93914e-11	4.11033e-11	2.2431e-11	3.5955e-11	2.93467e-11	4.23328e-11	1.31333e-11	9.6755e-12	1.14428e-11	4.37927e-11	8.36922e-12	8.44606e-12	4.76348e-11	4.95558e-11	9.52183e-12	4.29475e-11	3.55708e-11	4.74811e-11	3.5494e-11	1.46702e-11	1.75133e-11	4.7558e-11	5.3321e-11	6.95343e-11	5.1861e-11	6.60765e-11	7.2147e-11	8.15984e-11	4.69432e-11	5.77009e-11	7.03027e-11
-1.42	4.80537e-09	2.32142e-09	1.28338e-09	7.87225e-10	4.68106e-10	3.40244e-10	2.44116e-10	1.82721e-10	1.13257e-10	9.32012e-11	9.27402e-11	5.49346e-11	3.8337e-11	5.56262e-11	3.5955e-11	4.34085e-11	3.26509e-11	2.08174e-11	5.05547e-11	3.83371e-11	2.74257e-11	4.848e-11	3.41877e-11	3.20361e-11	1.58996e-11	2.03564e-11	1.60533e-11	1.45933e-11	2.051e-11	5.60295e-12	2.67341e-11	4.41001e-11	6.21768e-12	3.41876e-11	4.02581e-11	8.83026e-12	4.43306e-11	1.50544e-11	3.22667e-11	5.10926e-11	5.73935e-11	6.46165e-11	3.24972e-11	7.16091e-11	7.4529e-11	4.55601e-11	4.70969e-11	7.86784e-11	5.29368e-11
-1.4	2.77248e-09	1.37682e-09	7.46654e-10	4.75714e-10	2.91757e-10	2.20372e-10	1.52753e-10	1.24014e-10	7.56816e-11	4.85569e-11	6.06977e-11	3.18056e-11	5.27831e-11	2.09711e-11	4.28707e-11	5.20915e-11	2.35068e-11	1.25954e-11	1.65143e-11	3.12677e-11	3.82602e-11	3.91823e-11	3.29582e-11	3.41108e-11	3.13446e-11	3.19593e-11	3.87981e-11	9.92514e-13	6.8324e-12	7.83133e-12	1.55154e-11	1.56691e-11	2.10479e-11	3.45718e-11	1.07513e-11	2.28153e-11	1.83585e-11	4.3178e-11	3.56477e-11	4.08728e-11	6.37713e-11	3.75687e-11	5.93914e-11	6.91502e-11	8.15215e-11	4.06423e-11	7.09175e-11	8.55172e-11	4.994e-11
-1.38	1.63224e-09	8.25722e-10	4.37601e-10	2.93601e-10	1.62281e-10	1.18405e-10	1.11105e-10	7.85247e-11	4.64053e-11	3.24203e-11	2.55815e-11	2.46594e-11	4.10265e-11	2.37373e-11	4.69432e-11	3.37266e-11	4.24865e-11	4.44075e-11	1.65912e-11	5.98715e-12	2.65036e-11	3.9893e-12	1.96648e-11	2.83478e-11	4.15644e-11	4.14107e-11	3.71845e-11	1.1462e-12	1.98185e-11	3.21898e-11	5.44927e-12	6.29452e-12	1.29797e-11	8.44606e-12	1.75901e-11	3.68002e-11	1.29797e-11	3.77992e-11	5.23221e-11	2.8732e-11	6.41555e-11	3.68002e-11	5.75472e-11	4.02581e-11	7.47595e-11	5.33978e-11	7.18396e-11	8.38267e-11	5.08621e-11
-1.36	9.63113e-10	5.12905e-10	2.9606e-10	1.70733e-10	1.07955e-10	7.82942e-11	8.43646e-11	6.14661e-11	4.37927e-11	4.24864e-11	2.45057e-11	1.87427e-11	2.38142e-11	3.54939e-11	4.45611e-11	4.60403e-12	3.66466e-11	3.19593e-11	1.43628e-11	2.68301e-12	-1.23587e-12	1.68985e-11	9.67551e-12	5.60295e-12	3.1114e-11	4.33317e-11	4.01044e-11	2.61194e-11	2.78099e-11	3.96434e-11	6.064e-12	1.48238e-11	1.33639e-11	3.68193e-12	1.90501e-11	2.3891e-11	2.63499e-11	5.12463e-11	4.97863e-11	3.75687e-11	5.42431e-11	2.81173e-11	5.54725e-11	4.28707e-11	4.81727e-11	7.81405e-11	5.75472e-11	6.03903e-11	7.06869e-11
-1.34	5.84674e-10	3.23031e-10	2.03006e-10	1.05649e-10	6.83817e-11	5.1861e-11	4.30243e-11	2.99614e-11	2.94235e-11	4.63285e-11	1.72827e-11	1.79743e-11	3.4495e-11	4.60979e-11	3.02688e-11	5.37243e-12	3.74918e-11	3.62624e-11	3.41108e-11	1.21344e-11	4.91139e-12	3.86444e-11	4.52718e-12	1.75901e-11	-3.84852e-12	4.01812e-11	2.83478e-11	3.39572e-11	3.81834e-11	3.72613e-11	4.03349e-11	6.21768e-12	3.07298e-11	5.44927e-12	4.91716e-11	4.20254e-11	2.37374e-11	5.12463e-11	4.44843e-11	3.74918e-11	6.26956e-11	4.3178e-11	5.91609e-11	3.80297e-11	3.92592e-11	4.4638e-11	7.13785e-11	5.05547e-11	7.90626e-11
-1.32	3.56534e-10	1.88637e-10	1.27318e-10	7.44522e-11	4.38695e-11	4.01044e-11	2.9193e-11	1.77438e-11	3.44182e-11	3.41876e-11	2.50436e-11	4.39464e-11	1.29028e-11	3.08835e-11	1.85122e-11	2.71952e-11	1.51312e-11	1.37672e-12	2.65036e-11	9.13762e-12	-1.77377e-12	2.6811e-11	9.98286e-12	1.48238e-11	9.6755e-12	1.40554e-11	2.67341e-11	2.35068e-11	2.74257e-11	2.33531e-11	4.48685e-11	8.67657e-12	3.49561e-11	2.49668e-11	4.49453e-11	5.10926e-11	4.70969e-11	1.02902e-11	5.07852e-11	5.99293e-11	2.98846e-11	5.05547e-11	3.64929e-11	6.85354e-11	3.71076e-11	4.6098e-11	6.75365e-11	6.82281e-11	8.69003e-11
-1.3	2.32513e-10	1.19865e-10	6.55386e-11	4.96326e-11	3.39571e-11	4.92484e-11	7.06292e-12	1.6207e-11	4.72506e-11	3.76455e-11	3.30351e-11	3.82602e-11	1.95879e-11	3.35729e-11	2.36605e-11	3.58013e-11	-4.61695e-12	1.67449e-11	3.37266e-11	6.90924e-12	2.71183e-11	1.1827e-11	1.25186e-11	3.46487e-11	2.44289e-11	6.90924e-12	1.60724e-12	-3.46431e-12	-3.92536e-12	1.64375e-11	2.65036e-11	7.52397e-12	4.52527e-11	2.28152e-11	3.27277e-11	1.12123e-11	4.92484e-11	9.75235e-12	1.46702e-11	2.01258e-11	3.22667e-11	6.31566e-11	3.87981e-11	7.18396e-11	6.74597e-11	5.08621e-11	8.44414e-11	8.55172e-11	8.84372e-11
-1.28	1.43762e-10	6.66144e-11	5.22452e-11	6.53849e-11	2.51205e-11	5.05547e-11	9.2913e-12	1.72059e-11	4.34085e-11	3.18825e-11	1.76669e-11	3.23435e-11	1.41323e-11	2.29689e-11	9.98287e-12	3.7415e-11	8.44605e-12	2.63499e-11	2.55815e-11	-6.21139e-13	2.30458e-11	-5.69274e-12	2.26616e-11	2.60617e-12	3.31119e-11	5.91032e-12	2.37565e-12	5.75663e-12	-1.38956e-12	-1.38956e-12	1.55154e-11	2.71952e-11	1.94342e-11	4.26401e-11	2.29881e-12	1.04439e-11	3.07298e-11	2.57352e-11	1.95879e-11	2.93467e-11	3.80297e-11	5.31673e-11	4.18717e-11	5.86998e-11	7.49901e-11	7.44522e-11	9.56602e-11	8.49793e-11	9.21255e-11
-1.26	1.12411e-10	4.41769e-11	6.2004e-11	4.40232e-11	1.31333e-11	4.78652e-11	1.06744e-11	1.70522e-11	2.22774e-11	1.21344e-11	2.95004e-11	2.65036e-11	3.23435e-11	6.52504e-12	8.83026e-12	9.15674e-13	1.43628e-11	1.22112e-11	1.21344e-11	3.24972e-11	2.85783e-11	6.4482e-12	-1.62008e-12	5.67979e-12	-3.61799e-12	5.3147e-13	1.29797e-11	1.9146e-12	-8.07486e-12	1.1366e-11	3.34193e-11	3.82602e-11	1.95879e-11	3.99507e-11	1.51312e-11	1.32102e-11	7.06293e-12	3.64161e-11	2.37374e-11	2.49668e-11	2.5812e-11	3.57245e-11	4.19486e-11	3.70308e-11	7.54511e-11	8.39804e-11	7.01491e-11	7.33764e-11	6.40787e-11
-1.24	8.24436e-11	4.14107e-11	5.24757e-11	2.15089e-11	3.68002e-11	3.03456e-11	5.37243e-12	7.60081e-12	9.13762e-12	4.52718e-12	3.34961e-11	-2.36937e-13	4.14875e-11	7.2166e-12	2.57352e-11	6.08311e-13	1.00597e-11	3.08835e-11	-4.5401e-12	2.51205e-11	2.46594e-11	3.61087e-11	1.22304e-12	4.3735e-12	7.04264e-14	-2.84956e-12	1.76092e-12	2.94236e-11	1.22881e-11	2.61963e-11	6.4482e-12	3.83371e-11	2.48131e-11	4.28707e-11	3.50329e-11	1.06744e-11	1.16734e-11	4.45612e-11	4.80958e-11	3.99507e-11	4.18717e-11	3.85676e-11	7.19933e-11	4.35622e-11	7.28385e-11	8.29046e-11	8.1752e-11	6.86891e-11	5.70093e-11
-1.22	4.83263e-11	4.52527e-11	3.54939e-11	1.64375e-11	2.051e-11	4.15643e-11	2.83669e-12	2.46594e-11	5.91031e-12	9.52182e-12	2.5812e-11	7.29344e-12	3.30351e-11	2.94235e-11	3.56476e-11	2.51205e-11	3.54171e-11	2.74257e-11	2.22196e-12	2.52742e-11	2.92699e-11	1.05976e-11	2.51205e-11	1.82817e-11	2.39679e-11	6.08311e-13	4.21982e-12	2.8732e-11	3.11909e-11	2.61962e-11	2.23542e-11	3.2113e-11	1.04439e-11	8.83026e-12	3.18056e-11	3.71845e-11	1.49007e-11	4.37928e-11	3.94897e-11	4.41001e-11	6.64607e-11	4.04886e-11	7.16859e-11	3.88749e-11	5.65483e-11	5.29368e-11	9.3816e-11	5.95451e-11	6.91502e-11
-1.2	5.47041e-11	4.45611e-11	2.22774e-11	2.68301e-12	6.14083e-12	4.52718e-12	-4.23273e-12	1.90501e-11	1.43628e-11	2.41984e-11	1.32102e-11	9.15673e-13	2.37565e-12	3.2113e-11	3.49561e-11	3.18056e-11	3.2113e-11	2.45057e-11	2.04332e-11	1.02134e-11	-2.77272e-12	1.37672e-12	2.78099e-11	3.31119e-11	3.34961e-11	2.02795e-11	-4.23273e-12	2.55815e-11	-4.92432e-12	3.64929e-11	1.3287e-11	3.23435e-11	5.60295e-12	1.90501e-11	3.95665e-11	4.97095e-11	4.58674e-11	2.18932e-11	5.34747e-11	5.96219e-11	6.56155e-11	4.1257e-11	6.66144e-11	6.97649e-11	5.07084e-11	5.36283e-11	9.5276e-11	7.6911e-11	6.38482e-11
-1.18	4.21791e-11	3.99507e-11	3.16519e-11	3.60509e-12	3.57245e-11	8.29237e-12	8.21553e-12	1.58996e-11	2.11247e-11	3.47255e-11	6.37136e-12	1.40554e-11	-5.84643e-12	3.34961e-11	2.31226e-11	2.91353e-12	2.65036e-11	3.14983e-11	1.96648e-11	-6.99907e-12	-9.7654e-12	8.21554e-12	2.7272e-11	3.07298e-11	3.14214e-11	3.10372e-11	4.3735e-12	-4.0022e-12	2.2988e-12	3.33424e-11	2.38142e-11	5.75663e-12	1.72827e-11	2.55047e-11	3.26509e-11	4.28707e-11	4.41001e-11	2.17395e-11	5.00937e-11	6.66913e-11	5.95451e-11	6.40018e-11	3.94128e-11	7.96005e-11	6.16198e-11	5.78546e-11	8.78993e-11	9.65822e-11	9.8119e-11
-1.16	2.15858e-11	2.61194e-11	3.44182e-11	7.98501e-12	1.94342e-11	3.37457e-12	4.91139e-12	3.47256e-11	2.06828e-12	2.94235e-11	3.68194e-12	3.45719e-11	-5.15484e-12	5.21875e-12	-8.6896e-12	8.38833e-13	-1.69693e-12	-4.84747e-12	2.343e-11	-6.41436e-15	-4.77063e-12	1.3287e-11	6.52504e-12	1.94343e-11	-2.36936e-13	3.26509e-11	2.89625e-11	8.98394e-12	5.83348e-12	3.11909e-11	3.43413e-11	8.98394e-12	3.02688e-11	3.34193e-11	1.54385e-11	3.5494e-11	2.98846e-11	9.98287e-12	4.23328e-11	6.2004e-11	5.57799e-11	7.14554e-11	2.89625e-11	7.79868e-11	5.68557e-11	9.56602e-11	9.81958e-11	1.05803e-10	6.07745e-11
-1.14	1.99721e-11	3.87212e-11	2.03563e-11	2.89625e-11	1.92806e-11	5.44927e-12	-4.5401e-12	2.4352e-11	1.05976e-11	2.48131e-11	4.29666e-12	3.31119e-11	-1.60096e-13	-5.44298e-13	1.06935e-12	-3.00325e-12	-6.38432e-12	2.45249e-12	1.8128e-11	2.06828e-12	1.64375e-11	3.09604e-11	-9.91908e-12	-1.19938e-11	-6.53801e-12	2.03564e-11	3.58782e-11	2.38142e-11	3.86444e-11	8.38833e-13	3.60318e-11	2.06637e-11	9.21447e-12	2.15858e-11	6.37136e-12	4.1257e-11	1.08281e-11	3.87213e-11	3.48024e-11	5.20147e-11	6.30797e-11	6.8228e-11	4.16412e-11	4.73274e-11	7.89858e-11	9.28171e-11	9.08192e-11	9.70433e-11	6.33871e-11
-1.12	3.19593e-11	1.74364e-11	6.37135e-12	2.27384e-11	3.27277e-11	1.34407e-11	-5.76958e-12	2.68878e-11	-7.53697e-12	-2.54219e-12	2.86551e-11	3.07298e-11	3.9893e-12	8.98394e-12	-6.84538e-12	2.77331e-11	1.76092e-12	1.96648e-11	9.06078e-12	1.8128e-11	2.03564e-11	1.42859e-11	-4.69379e-12	-2.38851e-12	-7.22959e-12	2.52741e-11	3.28814e-11	2.59657e-11	3.62624e-11	4.98823e-12	2.59657e-11	3.87981e-11	2.97309e-11	3.61855e-11	1.00597e-11	1.49775e-11	1.36712e-11	5.23221e-11	1.93574e-11	2.80404e-11	6.3925e-11	7.499e-11	5.16305e-11	4.6098e-11	5.68557e-11	7.32227e-11	1.08185e-10	9.24329e-11	6.03903e-11
-1.1	3.44182e-11	5.44927e-12	1.19807e-11	-3.46431e-12	3.24203e-11	2.49668e-11	1.29028e-11	3.14214e-11	-4.38642e-12	2.60617e-12	2.94236e-11	5.67979e-12	1.40554e-11	1.22112e-11	1.86659e-11	3.09604e-11	2.0049e-11	1.00597e-11	-7.46012e-12	2.02027e-11	1.75132e-11	-6.92222e-12	1.29988e-12	1.04439e-11	1.75132e-11	-8.45907e-12	1.97416e-11	1.84353e-11	2.28153e-11	2.63499e-11	2.1509e-11	3.18056e-11	3.87981e-11	4.60402e-12	9.2913e-12	9.2913e-12	1.64375e-11	5.24758e-11	2.82709e-11	3.98739e-11	3.84908e-11	3.79528e-11	5.86999e-11	7.68342e-11	7.69879e-11	6.15429e-11	1.04804e-10	7.19164e-11	9.73507e-11
-1.08	3.94897e-11	1.53617e-11	2.7733e-11	5.06507e-12	2.68109e-11	3.11909e-11	1.96648e-11	2.4352e-11	2.86551e-11	3.14214e-11	1.98185e-11	-1.16096e-11	3.33424e-11	2.82709e-11	1.92806e-11	6.52504e-12	2.32763e-11	2.95004e-11	-5.46221e-12	2.81173e-11	2.98846e-11	2.197e-11	9.06078e-12	1.65912e-11	1.12892e-11	6.85151e-13	2.76562e-11	-3.38746e-12	2.44289e-11	3.48792e-11	5.83347e-12	2.17395e-11	4.17949e-11	1.47267e-13	9.06078e-12	2.12784e-11	5.59336e-11	1.59764e-11	5.32441e-11	4.33317e-11	3.6416e-11	5.00937e-11	4.91716e-11	8.62856e-11	7.41448e-11	7.37606e-11	8.6593e-11	8.50562e-11	8.58246e-11
-1.06	3.45718e-11	6.14083e-12	2.55047e-11	2.06828e-12	3.71076e-11	2.0049e-11	3.23435e-11	1.80511e-11	3.32656e-11	2.79636e-11	-7.38328e-12	-7.76749e-12	3.48792e-11	2.7733e-11	2.93467e-11	-1.27623e-11	-4.84747e-12	2.60426e-11	2.49668e-11	1.45933e-11	3.34193e-11	2.61962e-11	1.60724e-12	-9.15066e-12	1.87427e-11	1.93574e-11	2.04332e-11	9.13762e-12	-2.31167e-12	1.34407e-11	2.61194e-11	3.45141e-12	4.52527e-11	2.54278e-11	2.74257e-11	4.3178e-11	3.91055e-11	1.82048e-11	5.90072e-11	7.96773e-11	5.50883e-11	4.994e-11	4.17949e-11	7.53742e-11	5.75472e-11	1.10029e-10	8.84371e-11	8.56709e-11	1.22324e-10
-1.04	3.23435e-11	6.67872e-12	-8.07486e-12	1.30565e-11	3.08067e-11	2.45057e-11	3.03456e-11	3.4495e-11	2.14321e-11	2.54278e-11	8.38832e-13	9.67549e-12	1.50543e-11	1.62838e-11	1.34407e-11	-4.0022e-12	-9.30435e-12	2.61194e-11	2.68878e-11	1.95111e-11	8.98394e-12	-7.7482e-13	3.49561e-11	-6.46117e-12	4.06614e-12	2.90393e-11	-5.76958e-12	1.29797e-11	2.83669e-12	6.21768e-12	9.15674e-13	1.19039e-11	2.197e-11	5.00169e-11	4.04886e-11	4.09496e-11	3.04993e-11	3.14982e-11	6.60765e-11	6.8766e-11	4.97095e-11	7.23006e-11	4.79422e-11	6.16198e-11	6.36177e-11	1.05035e-10	1.09952e-10	1.07033e-10	1.2217e-10
-1.02	3.21129e-11	-2.23482e-12	5.1419e-12	2.98846e-11	2.78867e-11	-8.22855e-12	2.81941e-11	2.99614e-11	9.90602e-12	-7.7482e-13	-8.22854e-12	-6.9798e-13	4.06614e-12	-1.07644e-11	7.61992e-13	-2.15798e-12	-8.3255e-14	1.98185e-11	2.46594e-11	-1.00534e-12	-6.61485e-12	-4.07905e-12	1.37481e-11	1.5304e-12	3.2113e-11	3.21898e-11	-3.92536e-12	2.35068e-11	2.24311e-11	1.80511e-11	9.67551e-12	3.98739e-11	8.9071e-12	4.81727e-11	3.5494e-11	5.58567e-11	2.07406e-11	4.42538e-11	5.99293e-11	6.12355e-11	7.86015e-11	6.47702e-11	5.39357e-11	6.03904e-11	7.13017e-11	9.30476e-11	9.47381e-11	1.19865e-10	1.3846e-10
-1	2.27384e-11	1.12892e-11	9.75234e-12	3.0653e-11	2.41984e-11	-4.23273e-12	3.19593e-11	3.13445e-11	1.29028e-11	9.15674e-13	1.04439e-11	2.81173e-11	3.00948e-13	-5.30853e-12	-5.44299e-13	3.04225e-11	2.91353e-12	1.80511e-11	-6.99907e-12	2.60617e-12	-4.84747e-12	4.5463e-13	1.62838e-11	2.26616e-11	1.29028e-11	2.77331e-11	-4.0022e-12	2.08942e-11	2.52742e-11	9.75235e-12	1.31333e-11	4.43306e-11	1.2826e-11	2.30458e-11	4.15644e-11	4.11033e-11	3.03456e-11	5.79314e-11	4.87874e-11	5.50115e-11	8.39804e-11	6.84586e-11	6.10051e-11	6.50008e-11	9.98096e-11	9.98096e-11	9.58138e-11	1.14486e-10	1.25935e-10
-0.98	2.91162e-11	4.45034e-12	3.02688e-11	1.25954e-11	3.42645e-11	4.54629e-13	8.83026e-12	2.99614e-11	2.79636e-11	1.44396e-11	7.44712e-12	2.41984e-11	1.36712e-11	6.0831e-13	-3.38746e-12	1.62838e-11	8.36922e-12	1.6668e-11	-8.1517e-12	-1.06875e-11	7.04266e-14	2.97309e-11	-5.69274e-12	2.94236e-11	-2.23482e-12	-3.08009e-12	1.19807e-11	2.41215e-11	3.83371e-11	1.46702e-11	3.22667e-11	3.79528e-11	1.20576e-11	3.32656e-11	3.19593e-11	2.7272e-11	2.8271e-11	5.82388e-11	2.85014e-11	6.31566e-11	8.40572e-11	5.40126e-11	6.76902e-11	8.52099e-11	1.1341e-10	8.3673e-11	1.07955e-10	8.66698e-11	1.14179e-10
-0.96	2.52933e-12	9.06077e-12	-2.46535e-12	-1.05338e-11	2.82709e-11	2.31226e-11	1.52849e-11	3.36498e-11	2.66573e-11	1.95111e-11	2.21237e-11	5.14191e-12	2.60617e-12	1.94343e-11	-2.54219e-12	1.22881e-11	2.69646e-11	-1.10717e-11	6.064e-12	-5.00116e-12	1.47267e-13	1.75901e-11	-2.54219e-12	2.41215e-11	-8.53592e-12	1.03671e-11	2.07406e-11	5.06507e-12	3.29582e-11	3.09604e-11	3.08067e-11	4.09496e-11	1.43628e-11	1.29797e-11	4.07191e-11	2.3891e-11	4.34085e-11	3.19593e-11	3.27277e-11	7.14554e-11	6.43092e-11	4.51759e-11	8.97435e-11	9.12034e-11	1.02115e-10	1.21402e-10	1.07955e-10	1.04574e-10	1.28932e-10
-0.94	2.0049e-11	2.81172e-11	2.051e-11	-7.6138e-12	3.68193e-12	2.92699e-11	-1.10717e-11	2.06637e-11	1.61301e-11	2.35068e-11	2.28152e-11	-3.69483e-12	-2.0043e-12	2.26616e-11	2.63499e-11	1.60724e-12	1.97416e-11	-1.23012e-11	9.36814e-12	-9.28502e-13	5.75663e-12	2.25079e-11	1.24418e-11	3.28045e-11	3.09603e-11	3.71844e-11	3.48024e-11	4.29666e-12	4.3735e-12	2.85014e-11	4.34854e-11	4.83455e-12	3.84139e-11	2.23542e-11	5.27063e-11	3.12677e-11	5.93914e-11	1.8589e-11	3.84908e-11	5.30136e-11	5.5703e-11	5.26294e-11	9.02814e-11	8.10605e-11	8.86677e-11	1.09568e-10	1.14717e-10	1.50601e-10	1.27242e-10
-0.92	-1.92745e-12	2.76562e-11	2.65804e-11	-1.36075e-11	1.2826e-11	2.85783e-11	-1.24549e-11	2.73488e-11	-7.92118e-12	1.56691e-11	1.41323e-11	-9.30434e-12	-6.07695e-12	2.02795e-11	2.63499e-11	-1.08219e-12	-9.2275e-12	-4.84747e-12	1.53617e-11	2.09711e-11	3.15751e-11	-1.06875e-11	3.3035e-11	-2.46535e-12	3.61087e-11	3.75687e-11	3.61855e-11	1.30565e-11	4.5463e-13	4.45612e-11	4.44843e-11	1.01365e-11	5.15537e-11	2.95772e-11	5.66251e-11	5.07084e-11	5.80083e-11	4.37928e-11	4.25633e-11	8.09836e-11	6.5385e-11	6.86891e-11	8.14447e-11	8.82066e-11	8.82835e-11	1.20941e-10	1.16868e-10	1.65585e-10	1.59668e-10
-0.9	-2.08114e-12	2.85014e-11	3.15751e-11	1.75901e-11	-1.26086e-11	1.02134e-11	2.52933e-12	-3.54115e-12	6.4482e-12	-2.77272e-12	-6.61485e-12	-5.53906e-12	2.20468e-11	6.67871e-12	2.43521e-11	2.051e-11	-6.53801e-12	-3.90617e-13	1.8589e-11	3.00383e-11	3.18825e-11	1.02902e-11	1.75132e-11	5.98714e-12	-1.23587e-12	8.67658e-12	3.71844e-11	4.07191e-11	1.60533e-11	4.15644e-11	2.40447e-11	2.81173e-11	5.55494e-11	3.9336e-11	4.76348e-11	5.12463e-11	6.56923e-11	6.29261e-11	6.37713e-11	9.3355e-11	5.90072e-11	8.50562e-11	6.72292e-11	9.14339e-11	1.02653e-10	1.13641e-10	1.37462e-10	1.72808e-10	1.83335e-10
-0.88	-5.92327e-12	2.49668e-11	-8.07486e-12	2.54278e-11	-1.09949e-11	1.40554e-11	1.99144e-12	-7.76749e-12	2.68109e-11	2.37564e-12	3.29773e-12	2.91353e-12	2.56584e-11	1.24418e-11	-7.07591e-12	1.98953e-11	1.8128e-11	1.1827e-11	2.67341e-11	2.28152e-11	3.21898e-11	2.73489e-11	1.86659e-11	3.4495e-11	6.29452e-12	-2.54219e-12	3.48792e-11	3.46487e-11	7.67765e-12	3.45719e-11	1.51312e-11	3.82602e-11	5.00937e-11	5.90072e-11	5.60104e-11	4.86337e-11	5.39357e-11	6.82281e-11	6.61534e-11	7.53742e-11	8.25205e-11	9.73507e-11	1.07801e-10	1.10875e-10	1.27242e-10	1.27472e-10	1.48142e-10	1.86793e-10	2.10614e-10
-0.86	1.99144e-12	3.01919e-11	2.68301e-12	2.85783e-11	-3.61799e-12	-5.078e-12	3.22089e-12	-8.76645e-12	1.06935e-12	1.82817e-11	1.83776e-12	1.23649e-11	2.86551e-11	1.37672e-12	-2.38851e-12	-4.5401e-12	1.97416e-11	-6.30748e-12	1.24418e-11	2.343e-11	2.05869e-11	3.26509e-11	-4.67458e-13	3.63392e-11	3.54171e-11	1.2826e-11	8.13869e-12	2.85015e-11	3.30351e-11	2.39679e-11	3.77223e-11	3.5955e-11	4.60212e-11	5.96219e-11	5.09389e-11	3.37266e-11	3.71076e-11	6.65376e-11	8.8053e-11	6.44629e-11	7.76026e-11	8.07531e-11	9.09729e-11	1.08185e-10	1.51139e-10	1.64433e-10	1.82797e-10	1.73346e-10	2.57563e-10
-0.84	-4.38642e-12	2.69646e-11	2.69646e-11	2.43521e-11	1.30565e-11	-4.5401e-12	-5.078e-12	-5.6159e-12	-5.76958e-12	1.90501e-11	1.61301e-11	8.36921e-12	9.6755e-12	8.44605e-12	1.9146e-12	-3.46431e-12	2.68301e-12	2.07406e-11	1.93574e-11	1.14428e-11	-1.00534e-12	-5.00116e-12	8.67658e-12	1.73596e-11	2.75025e-11	2.5351e-11	1.10586e-11	1.52849e-11	3.30351e-11	2.86551e-11	2.88857e-11	5.62409e-11	5.38589e-11	6.38481e-11	4.92484e-11	4.07191e-11	3.54171e-11	4.67895e-11	8.89751e-11	6.84586e-11	9.79654e-11	8.39804e-11	1.0734e-10	1.01577e-10	1.55826e-10	1.86025e-10	1.98089e-10	2.14917e-10	2.87992e-10
-0.82	-6.76854e-12	-4.5401e-12	2.14321e-11	-1.92745e-12	-6.69169e-12	-3.08009e-12	2.6811e-11	1.09049e-11	-2.36936e-13	2.1509e-11	2.343e-11	2.92699e-11	-3.08009e-12	8.83026e-12	3.06721e-12	1.60724e-12	1.76092e-12	3.21898e-11	-7.7482e-13	1.37672e-12	9.06078e-12	2.04332e-11	1.68217e-11	9.2913e-12	2.68301e-12	4.04118e-11	1.02134e-11	4.61748e-11	9.36814e-12	1.4747e-11	5.65483e-11	4.20254e-11	2.38142e-11	3.65697e-11	6.54618e-11	4.57906e-11	5.16305e-11	4.34854e-11	7.57585e-11	7.53743e-11	1.0565e-10	1.1049e-10	1.23861e-10	1.21018e-10	1.53291e-10	2.00317e-10	2.28902e-10	2.63711e-10	3.30408e-10
-0.8	4.98822e-12	4.91139e-12	1.89732e-11	2.65036e-11	-6.61485e-12	5.83347e-12	3.83561e-12	-4.77063e-12	2.56583e-11	1.03671e-11	2.78867e-11	2.65804e-11	-1.60096e-13	2.73488e-11	1.12123e-11	7.60081e-12	6.08311e-13	3.18825e-11	-1.23587e-12	7.75449e-12	8.98393e-12	3.16519e-11	3.48024e-11	6.37135e-12	7.29344e-12	4.54064e-11	1.32102e-11	3.9797e-11	1.60533e-11	1.93574e-11	5.57031e-11	3.17288e-11	3.96434e-11	4.73274e-11	6.86891e-11	5.48578e-11	5.77009e-11	5.40126e-11	8.32888e-11	1.01193e-10	1.08032e-10	1.19788e-10	1.20403e-10	1.43532e-10	1.62819e-10	2.17222e-10	2.57794e-10	3.23954e-10	3.83889e-10
-0.78	5.06506e-12	-3.23378e-12	-5.078e-12	3.15751e-11	4.3735e-12	1.32102e-11	1.32102e-11	-5.23169e-12	2.24311e-11	2.75985e-12	1.94343e-11	2.25847e-11	-4.23273e-12	1.59764e-11	-2.0043e-12	2.08174e-11	1.15197e-11	1.91269e-11	7.29345e-12	1.12892e-11	3.58013e-11	3.87212e-11	2.83478e-11	8.21553e-12	3.28814e-11	2.48131e-11	3.95665e-11	3.74918e-11	1.82048e-11	2.59657e-11	3.08066e-11	3.60318e-11	3.19593e-11	3.9336e-11	7.19932e-11	6.69986e-11	7.92162e-11	8.78993e-11	6.67681e-11	1.04113e-10	1.1925e-10	1.20249e-10	1.31698e-10	1.48373e-10	1.94708e-10	2.14379e-10	2.81615e-10	3.93879e-10	4.74331e-10
-0.76	-4.67458e-13	1.29028e-11	2.70415e-11	1.77438e-11	5.60295e-12	6.52504e-12	2.81941e-11	-6.53801e-12	2.50436e-11	1.00597e-11	2.68878e-11	-1.38956e-12	2.91353e-12	4.21982e-12	6.90924e-12	1.49775e-11	2.28921e-11	1.91269e-11	2.2431e-11	2.27384e-11	3.9336e-11	7.75449e-12	-6.21139e-13	3.38035e-11	4.33317e-11	1.82048e-11	3.67234e-11	2.15858e-11	3.49561e-11	3.63392e-11	2.31995e-11	3.88749e-11	4.848e-11	5.04779e-11	6.06977e-11	8.06763e-11	7.92932e-11	9.02045e-11	7.07638e-11	1.22631e-10	1.04189e-10	9.9118e-11	1.5452e-10	1.83028e-10	2.16377e-10	2.66477e-10	3.46007e-10	4.55582e-10	5.8721e-10
-0.74	1.34407e-11	1.19807e-11	2.50436e-11	2.2988e-12	-2.23482e-12	1.98185e-11	-2.77272e-12	4.75771e-12	-6.41425e-15	1.76669e-11	1.65143e-11	3.00948e-13	6.60188e-12	1.37672e-12	4.60402e-12	1.83776e-12	3.15751e-11	1.67449e-11	3.58013e-11	3.21898e-11	3.52634e-11	9.92514e-13	9.75235e-12	4.05654e-11	3.88749e-11	1.3748e-11	4.74811e-11	1.58996e-11	2.56584e-11	4.24096e-11	3.20361e-11	4.6559e-11	5.47041e-11	5.60872e-11	6.78439e-11	7.62195e-11	8.4672e-11	1.03728e-10	1.14794e-10	1.31468e-10	1.22478e-10	1.21248e-10	1.43225e-10	2.32667e-10	2.58793e-10	3.17346e-10	4.08017e-10	5.47714e-10	7.06543e-10
-0.72	6.75556e-12	1.02134e-11	5.91031e-12	3.83561e-12	5.67979e-12	2.73489e-11	6.37136e-12	6.75556e-12	1.3287e-11	1.82817e-11	2.14512e-12	-5.53905e-12	2.52742e-11	2.75025e-11	2.04332e-11	2.29689e-11	1.95111e-11	2.28921e-11	3.29582e-11	2.84246e-11	1.05976e-11	2.11247e-11	3.23435e-11	4.57906e-11	2.95004e-11	2.70415e-11	4.79422e-11	3.24203e-11	2.26616e-11	5.65483e-11	4.89411e-11	7.32227e-11	6.60765e-11	6.59229e-11	5.36284e-11	9.58907e-11	7.72953e-11	8.18289e-11	1.13564e-10	1.35156e-10	1.21325e-10	1.37692e-10	1.75113e-10	2.46268e-10	3.04206e-10	3.74822e-10	5.21972e-10	6.79879e-10	8.92959e-10
-0.7	9.6755e-12	4.60402e-12	2.37564e-12	1.33638e-11	1.64375e-11	1.6207e-11	7.13976e-12	9.2913e-12	3.08835e-11	1.6207e-11	2.14512e-12	1.29796e-11	2.92699e-11	3.50329e-11	2.40447e-11	1.7129e-11	2.18932e-11	6.29452e-12	1.74364e-11	1.96648e-11	1.33638e-11	4.29475e-11	4.57137e-11	3.70308e-11	2.15858e-11	4.15644e-11	5.96219e-11	5.55493e-11	2.95004e-11	6.19271e-11	6.21576e-11	7.10712e-11	7.94468e-11	8.52099e-11	6.30029e-11	6.33871e-11	7.51438e-11	8.70541e-11	1.21094e-10	1.37154e-10	1.49756e-10	1.63818e-10	1.98012e-10	2.76697e-10	3.6368e-10	4.73485e-10	6.56597e-10	8.35252e-10	1.10681e-09
-0.68	2.37373e-11	3.11909e-11	7.2166e-12	2.10479e-11	2.02027e-11	1.84353e-11	2.95772e-11	1.22112e-11	2.73489e-11	6.14083e-12	8.52289e-12	2.23542e-11	1.63606e-11	2.48899e-11	3.81065e-11	2.10479e-11	8.13869e-12	1.1366e-11	1.51312e-11	8.13869e-12	1.31333e-11	4.47917e-11	3.99507e-11	2.37373e-11	2.97309e-11	5.35515e-11	4.994e-11	5.45504e-11	4.61748e-11	3.20361e-11	6.63839e-11	6.46934e-11	8.15983e-11	7.92163e-11	8.15984e-11	7.0687e-11	8.42878e-11	9.27403e-11	1.34618e-10	1.63818e-10	1.70733e-10	1.88253e-10	2.37892e-10	3.20419e-10	4.29994e-10	5.68538e-10	7.69092e-10	1.06424e-09	1.37575e-09
-0.66	2.76562e-11	1.84353e-11	3.16519e-11	3.21898e-11	9.13762e-12	-1.15903e-12	2.51973e-11	8.44605e-12	-8.32548e-14	1.34407e-11	2.52933e-12	3.61087e-11	2.06637e-11	2.81941e-11	2.09711e-11	3.51097e-11	5.52611e-12	1.78974e-11	2.01258e-11	1.78974e-11	2.95772e-11	2.78099e-11	3.01151e-11	2.27384e-11	5.11694e-11	5.12463e-11	3.6416e-11	3.73381e-11	5.47041e-11	3.88749e-11	8.35962e-11	5.73936e-11	6.9688e-11	9.30476e-11	9.05119e-11	9.29708e-11	1.18174e-10	1.22708e-10	1.32774e-10	1.79878e-10	1.95784e-10	2.38738e-10	3.05589e-10	3.72978e-10	5.20973e-10	6.89945e-10	9.60195e-10	1.29845e-09	1.70655e-09
-0.64	3.3035e-11	2.66573e-11	1.50543e-11	2.08174e-11	2.64267e-11	8.36921e-12	2.74257e-11	1.05208e-11	8.21553e-12	2.9193e-11	1.79743e-11	3.84907e-11	2.22196e-12	2.91353e-12	3.52825e-12	3.18056e-11	3.46487e-11	2.28153e-11	2.12784e-11	2.20469e-11	3.57245e-11	2.93467e-11	2.04332e-11	3.31887e-11	6.45397e-11	5.13231e-11	3.51866e-11	3.87981e-11	6.46934e-11	4.5099e-11	6.08514e-11	6.11587e-11	6.67681e-11	9.58138e-11	1.05265e-10	1.1172e-10	1.30162e-10	1.54597e-10	1.39383e-10	1.99472e-10	2.29517e-10	2.86532e-10	3.69597e-10	4.58041e-10	6.48682e-10	8.17655e-10	1.20109e-09	1.55725e-09	2.09759e-09
-0.62	2.32763e-11	3.62623e-11	-2.0043e-12	2.99037e-12	2.36605e-11	-7.7482e-13	2.28921e-11	2.33531e-11	1.96648e-11	3.81833e-11	2.61962e-11	4.11801e-11	6.44819e-12	1.27491e-11	8.29237e-12	3.17288e-11	3.87981e-11	2.48131e-11	2.08174e-11	3.71844e-11	4.8019e-11	3.19593e-11	3.52634e-11	3.87212e-11	5.13231e-11	5.4781e-11	4.17949e-11	4.81727e-11	7.78331e-11	6.04672e-11	6.04672e-11	6.47702e-11	8.72846e-11	8.85139e-11	1.22401e-10	1.2801e-10	1.45683e-10	1.67583e-10	1.82106e-10	2.52492e-10	2.67937e-10	3.48389e-10	4.31992e-10	5.98198e-10	7.95294e-10	1.05763e-09	1.49278e-09	2.00016e-09	2.5856e-09
-0.6	3.31887e-11	2.88088e-11	1.41323e-11	1.70522e-11	2.85014e-11	1.69753e-11	3.28045e-11	2.70415e-11	4.0258e-11	2.75025e-11	4.59442e-11	2.25847e-11	1.02902e-11	2.59657e-11	2.82709e-11	3.45719e-11	4.57137e-11	5.27831e-11	2.73489e-11	4.30243e-11	4.24096e-11	6.14661e-11	4.5099e-11	4.42538e-11	3.31888e-11	5.03242e-11	4.42538e-11	5.37052e-11	8.79761e-11	6.4386e-11	6.5846e-11	1.01577e-10	8.59014e-11	1.09184e-10	1.30392e-10	1.50601e-10	1.70734e-10	1.64125e-10	2.13226e-10	2.74699e-10	3.29871e-10	3.90805e-10	5.14288e-10	7.48037e-10	9.85475e-10	1.30267e-09	1.83771e-09	2.35623e-09	3.18004e-09
-0.58	3.34961e-11	3.74918e-11	3.71076e-11	2.45826e-11	4.01812e-11	2.37373e-11	2.42752e-11	2.95004e-11	4.42538e-11	3.24203e-11	4.11801e-11	1.42091e-11	2.08942e-11	2.83478e-11	3.28045e-11	2.25847e-11	2.68878e-11	4.87874e-11	5.30904e-11	5.87766e-11	4.51758e-11	5.15537e-11	4.52527e-11	3.28814e-11	6.7767e-11	5.80851e-11	5.8623e-11	8.52867e-11	7.16859e-11	7.42985e-11	9.28939e-11	1.07186e-10	1.00501e-10	1.03114e-10	1.234e-10	1.66123e-10	1.68966e-10	1.83643e-10	2.63557e-10	3.34942e-10	4.11091e-10	4.78557e-10	6.08879e-10	9.02641e-10	1.24827e-09	1.60304e-09	2.25296e-09	2.88044e-09	3.90111e-09
-0.56	2.99037e-12	3.08066e-11	3.65697e-11	4.00276e-11	3.74149e-11	1.92037e-11	1.52849e-11	3.45719e-11	1.50543e-11	2.7272e-11	1.70522e-11	1.65143e-11	3.67234e-11	3.89518e-11	4.86337e-11	2.48899e-11	3.12677e-11	5.06316e-11	3.64929e-11	5.04779e-11	3.64161e-11	3.27277e-11	6.0083e-11	3.9797e-11	7.2147e-11	7.76795e-11	6.09282e-11	8.73614e-11	7.60658e-11	1.06648e-10	9.54297e-11	1.11489e-10	1.22708e-10	1.22939e-10	1.38614e-10	1.83643e-10	1.88714e-10	2.37431e-10	3.21649e-10	3.75283e-10	4.89545e-10	6.0519e-10	7.42428e-10	1.15875e-09	1.52566e-09	1.95413e-09	2.70256e-09	3.40895e-09	4.87584e-09
-0.54	8.98394e-12	4.42538e-11	9.75234e-12	1.75901e-11	4.01812e-11	4.29475e-11	2.197e-11	3.42645e-11	2.60426e-11	2.18932e-11	2.55047e-11	1.24418e-11	4.39464e-11	5.30136e-11	5.13999e-11	3.76455e-11	2.85014e-11	5.00168e-11	4.84032e-11	3.46487e-11	4.85568e-11	4.53296e-11	5.67788e-11	6.81512e-11	8.12142e-11	8.20594e-11	8.19825e-11	6.67681e-11	8.57476e-11	1.0711e-10	1.2194e-10	1.00348e-10	1.3969e-10	1.35387e-10	1.66354e-10	2.14994e-10	2.37662e-10	2.86916e-10	3.88116e-10	4.17546e-10	5.95047e-10	6.98783e-10	9.17163e-10	1.41739e-09	1.82619e-09	2.38974e-09	3.25596e-09	4.06025e-09	5.50601e-09
-0.52	2.197e-11	4.48685e-11	1.27491e-11	1.95879e-11	4.04886e-11	4.72506e-11	1.8589e-11	4.77116e-11	3.02688e-11	2.59657e-11	1.86659e-11	5.39357e-11	5.29368e-11	4.21022e-11	4.63285e-11	6.28492e-11	3.70307e-11	6.48471e-11	5.59335e-11	4.41769e-11	4.89411e-11	6.56923e-11	4.42538e-11	6.59229e-11	5.87767e-11	8.3212e-11	9.09729e-11	7.82174e-11	9.32781e-11	1.09107e-10	1.22324e-10	1.2632e-10	1.67353e-10	1.62819e-10	2.06157e-10	2.27749e-10	2.84919e-10	3.49542e-10	4.4905e-10	5.04452e-10	6.77037e-10	8.71443e-10	1.08975e-09	1.62441e-09	2.18119e-09	3.03389e-09	3.90242e-09	5.02268e-09	6.90067e-09
-0.5	3.63392e-11	2.96541e-11	3.84907e-11	1.31333e-11	4.994e-11	4.34085e-11	2.98846e-11	5.14e-11	4.92484e-11	3.87981e-11	3.24972e-11	4.81727e-11	5.85461e-11	3.61855e-11	3.89518e-11	5.12463e-11	5.11694e-11	4.54064e-11	5.11694e-11	4.58674e-11	7.29922e-11	8.27509e-11	6.18503e-11	7.76026e-11	7.59121e-11	7.09175e-11	1.10337e-10	1.00271e-10	1.20249e-10	1.08416e-10	1.24322e-10	1.40535e-10	1.91327e-10	1.94247e-10	2.42426e-10	2.68552e-10	3.41089e-10	4.18083e-10	5.05835e-10	6.47529e-10	8.22803e-10	1.0594e-09	1.426e-09	1.94683e-09	2.67589e-09	3.76019e-09	4.80453e-09	5.83174e-09	7.2944e-09
-0.48	4.48685e-11	2.33531e-11	4.79421e-11	3.00383e-11	1.54385e-11	4.98631e-11	3.91055e-11	5.17842e-11	3.16519e-11	5.77009e-11	4.51759e-11	4.26401e-11	5.53188e-11	3.68003e-11	3.85676e-11	5.11695e-11	6.2004e-11	5.27063e-11	5.86998e-11	4.70201e-11	5.83156e-11	7.34532e-11	7.92163e-11	6.76133e-11	9.38159e-11	8.92056e-11	1.20557e-10	1.10567e-10	1.43686e-10	1.17713e-10	1.47989e-10	1.79109e-10	2.19758e-10	2.309e-10	2.76159e-10	3.16039e-10	3.97413e-10	4.81016e-10	6.40076e-10	7.59256e-10	1.04218e-09	1.3215e-09	1.68373e-09	2.41763e-09	3.21954e-09	4.4035e-09	5.35862e-09	7.01778e-09	9.2974e-09
-0.46	3.7415e-11	3.73381e-11	3.75686e-11	3.45719e-11	2.97309e-11	2.80404e-11	4.74042e-11	4.22559e-11	3.49561e-11	5.82388e-11	4.94789e-11	5.83925e-11	6.18503e-11	4.33317e-11	4.57906e-11	4.95558e-11	7.92931e-11	5.77778e-11	7.16091e-11	7.43753e-11	6.99954e-11	6.62302e-11	9.09729e-11	7.62195e-11	1.10721e-10	1.19788e-10	1.30623e-10	1.40305e-10	1.50755e-10	1.49602e-10	1.71195e-10	2.02469e-10	2.21064e-10	2.85764e-10	3.23109e-10	4.01947e-10	5.00457e-10	5.93203e-10	7.84537e-10	9.09941e-10	1.18626e-09	1.59505e-09	1.94906e-09	2.85631e-09	3.92916e-09	5.22323e-09	6.5233e-09	7.8475e-09	1.08051e-08
-0.44	3.33424e-11	2.06637e-11	2.47362e-11	6.20808e-11	2.90393e-11	2.58889e-11	6.16966e-11	3.28814e-11	5.06315e-11	3.96433e-11	6.4386e-11	4.82495e-11	4.63285e-11	5.2322e-11	5.15537e-11	5.99293e-11	7.12249e-11	7.33764e-11	7.23775e-11	8.47488e-11	7.97542e-11	8.55172e-11	1.07109e-10	9.47381e-11	1.2509e-10	1.20249e-10	1.36924e-10	1.47143e-10	1.43225e-10	1.73807e-10	1.94554e-10	2.40428e-10	2.60714e-10	3.38553e-10	3.79509e-10	4.78403e-10	6.24247e-10	6.79419e-10	8.9219e-10	1.06124e-09	1.54718e-09	2.001e-09	2.4154e-09	3.50139e-09	4.5057e-09	5.9742e-09	7.50548e-09	1.0004e-08	1.15964e-08
-0.42	1.96648e-11	3.15751e-11	3.46487e-11	5.6702e-11	2.95004e-11	4.13338e-11	6.63838e-11	3.86444e-11	6.4386e-11	4.16412e-11	7.1609e-11	5.69325e-11	4.97863e-11	7.53742e-11	8.26741e-11	6.7767e-11	8.19825e-11	8.77456e-11	9.15107e-11	9.17413e-11	8.49793e-11	1.14179e-10	1.0734e-10	1.1318e-10	1.11489e-10	1.23169e-10	1.53905e-10	1.68966e-10	1.77342e-10	2.09154e-10	2.43425e-10	2.74853e-10	3.10122e-10	3.98028e-10	4.7387e-10	5.92589e-10	7.65173e-10	8.1389e-10	1.08275e-09	1.43522e-09	1.77056e-09	2.41371e-09	2.82934e-09	4.24736e-09	5.3554e-09	7.26612e-09	8.67415e-09	1.10006e-08	1.40811e-08
-0.4	2.98077e-11	4.07191e-11	5.23989e-11	6.19271e-11	4.86337e-11	4.82495e-11	7.07638e-11	4.97863e-11	5.14e-11	5.5703e-11	8.15983e-11	5.93145e-11	5.96219e-11	8.75151e-11	9.20487e-11	9.2356e-11	7.67574e-11	9.13571e-11	8.19057e-11	1.12335e-10	9.46613e-11	1.21709e-10	1.01577e-10	1.45376e-10	1.41457e-10	1.40458e-10	1.85487e-10	1.60437e-10	2.07156e-10	2.39583e-10	2.95446e-10	3.2795e-10	3.86348e-10	4.76021e-10	5.8014e-10	7.01933e-10	8.60225e-10	1.02021e-09	1.30867e-09	1.6669e-09	2.23391e-09	2.74367e-09	3.31897e-09	4.97919e-09	5.98765e-09	8.80278e-09	9.92042e-09	1.24874e-08	1.68979e-08
-0.38	4.27169e-11	3.9797e-11	6.06208e-11	6.47702e-11	5.33978e-11	5.1861e-11	6.50776e-11	7.38374e-11	5.9084e-11	5.48578e-11	7.89089e-11	8.11373e-11	5.28599e-11	9.58907e-11	7.06869e-11	9.68896e-11	6.98417e-11	1.09338e-10	8.77456e-11	1.18405e-10	1.15101e-10	9.97327e-11	1.1902e-10	1.48911e-10	1.70042e-10	1.65124e-10	2.08693e-10	1.97167e-10	2.44885e-10	2.88069e-10	3.37477e-10	3.91497e-10	4.64341e-10	5.78526e-10	7.16994e-10	7.98138e-10	1.02497e-09	1.17566e-09	1.51145e-09	1.9562e-09	2.59797e-09	3.23275e-09	4.03482e-09	5.51331e-09	7.72647e-09	9.69775e-09	1.20559e-08	1.3207e-08	1.77352e-08
-0.36	6.11587e-11	4.43306e-11	4.57138e-11	6.0544e-11	4.994e-11	6.04672e-11	4.51759e-11	5.20915e-11	7.46827e-11	8.04457e-11	6.40018e-11	9.55064e-11	7.75258e-11	7.33764e-11	6.90733e-11	8.47488e-11	8.26741e-11	1.07647e-10	1.00578e-10	1.23169e-10	1.4576e-10	1.28317e-10	1.39306e-10	1.43686e-10	1.8979e-10	1.96398e-10	2.18605e-10	2.37738e-10	2.86455e-10	3.59608e-10	3.88193e-10	4.89007e-10	5.62544e-10	6.49604e-10	8.85121e-10	1.00614e-09	1.28124e-09	1.44567e-09	1.74612e-09	2.33541e-09	3.2044e-09	3.8892e-09	4.61059e-09	6.28079e-09	8.65064e-09	1.09948e-08	1.3372e-08	1.72925e-08	1.83404e-08
-0.34	7.24543e-11	7.37606e-11	5.02473e-11	7.17627e-11	4.90179e-11	8.49025e-11	7.66805e-11	6.83817e-11	8.45951e-11	9.83496e-11	6.96112e-11	1.02115e-10	9.83496e-11	7.80637e-11	7.55279e-11	9.10497e-11	9.88106e-11	1.30315e-10	1.14179e-10	1.08492e-10	1.24629e-10	1.57901e-10	1.66968e-10	1.68044e-10	2.00778e-10	2.43194e-10	2.56718e-10	2.92987e-10	3.26259e-10	3.71441e-10	4.7095e-10	6.06189e-10	6.91021e-10	8.1873e-10	1.08514e-09	1.24435e-09	1.5899e-09	1.73436e-09	2.0561e-09	3.02951e-09	3.54465e-09	4.37599e-09	5.43094e-09	6.91181e-09	1.00156e-08	1.24808e-08	1.7231e-08	1.84051e-08	2.04672e-08
-0.32	6.27723e-11	6.55386e-11	7.13017e-11	8.05225e-11	6.87659e-11	9.5737e-11	8.13678e-11	6.94575e-11	8.19057e-11	8.45951e-11	8.33656e-11	7.76026e-11	1.10106e-10	8.96666e-11	8.98971e-11	1.26781e-10	1.06879e-10	1.17329e-10	1.28548e-10	1.30469e-10	1.41918e-10	1.79416e-10	1.96552e-10	1.96321e-10	2.38814e-10	2.79924e-10	3.14426e-10	3.62835e-10	3.90805e-10	4.71257e-10	5.7092e-10	7.1223e-10	8.44626e-10	9.8048e-10	1.33441e-09	1.50192e-09	1.85308e-09	2.08299e-09	2.57246e-09	3.63363e-09	4.19011e-09	5.26488e-09	6.37462e-09	8.5306e-09	1.21083e-08	1.48671e-08	1.91314e-08	1.96869e-08	2.65231e-08
-0.3	6.88427e-11	8.60551e-11	8.66697e-11	8.28278e-11	7.76794e-11	1.00655e-10	9.01276e-11	8.56709e-11	9.8119e-11	7.74489e-11	9.62749e-11	9.25865e-11	1.10106e-10	1.06648e-10	1.12181e-10	1.34695e-10	1.37e-10	1.20864e-10	1.43378e-10	1.40458e-10	1.71271e-10	1.99395e-10	1.97704e-10	2.53875e-10	2.78003e-10	3.36171e-10	3.60453e-10	4.4029e-10	4.64879e-10	5.95508e-10	7.21988e-10	8.97031e-10	9.95618e-10	1.21615e-09	1.54595e-09	1.73928e-09	2.15514e-09	2.46135e-09	3.08099e-09	4.11573e-09	4.87884e-09	5.78102e-09	6.90543e-09	9.029e-09	1.34369e-08	1.64642e-08	2.13581e-08	2.24798e-08	2.74316e-08
-0.28	5.89303e-11	8.75151e-11	9.00508e-11	9.60443e-11	8.49793e-11	9.56602e-11	1.03805e-10	9.59675e-11	1.14486e-10	8.55172e-11	9.72738e-11	9.95022e-11	1.2801e-10	1.32236e-10	1.28855e-10	1.42302e-10	1.61359e-10	1.60206e-10	1.82797e-10	1.81337e-10	2.00778e-10	2.12688e-10	2.36509e-10	3.19036e-10	3.37555e-10	3.62989e-10	4.63112e-10	5.14442e-10	5.78527e-10	7.36895e-10	9.12092e-10	1.15299e-09	1.25081e-09	1.48694e-09	1.93884e-09	2.1075e-09	2.76026e-09	2.93846e-09	3.5375e-09	4.87284e-09	5.75697e-09	6.72831e-09	8.0449e-09	1.09804e-08	1.51468e-08	1.90631e-08	2.2761e-08	2.28788e-08	3.01485e-08
-0.26	7.36837e-11	8.42109e-11	7.9831e-11	8.55941e-11	9.39696e-11	9.03582e-11	1.19942e-10	1.01731e-10	9.44307e-11	1.08569e-10	1.2655e-10	1.18635e-10	1.40996e-10	1.53675e-10	1.37154e-10	1.50601e-10	1.76727e-10	1.85564e-10	2.017e-10	2.06311e-10	2.37354e-10	2.55412e-10	2.86609e-10	3.6345e-10	3.90421e-10	4.39829e-10	5.4464e-10	6.01809e-10	7.05852e-10	8.71597e-10	1.11019e-09	1.27701e-09	1.46865e-09	1.8517e-09	2.14269e-09	2.4134e-09	3.16199e-09	3.39312e-09	4.46712e-09	5.51262e-09	6.93662e-09	7.88838e-09	8.97214e-09	1.18625e-08	1.77798e-08	2.10635e-08	2.42797e-08	2.69635e-08	3.21818e-08
-0.24	8.05225e-11	8.82066e-11	1.05188e-10	1.0173e-10	1.07878e-10	9.84264e-11	1.21325e-10	1.06956e-10	1.03114e-10	1.38307e-10	1.43301e-10	1.37692e-10	1.51139e-10	1.67813e-10	1.71502e-10	1.65431e-10	1.58977e-10	2.11689e-10	2.26059e-10	2.42887e-10	2.91143e-10	3.13042e-10	3.6806e-10	4.11322e-10	4.84243e-10	5.24969e-10	6.53446e-10	7.17071e-10	8.90807e-10	1.04157e-09	1.31205e-09	1.61265e-09	1.75619e-09	2.23391e-09	2.68611e-09	2.85524e-09	3.74713e-09	4.18696e-09	5.31076e-09	6.09031e-09	7.66884e-09	8.46092e-09	9.91805e-09	1.30422e-08	1.93235e-08	2.36619e-08	2.68074e-08	3.21012e-08	3.29691e-08
-0.22	8.84371e-11	1.04804e-10	1.161e-10	9.42002e-11	1.10413e-10	1.12104e-10	1.37769e-10	1.29777e-10	1.29854e-10	1.59054e-10	1.64125e-10	1.61589e-10	1.43148e-10	1.68582e-10	1.86178e-10	1.88176e-10	1.96014e-10	2.45346e-10	2.38353e-10	2.99826e-10	3.26566e-10	3.93341e-10	4.27842e-10	5.14441e-10	6.01579e-10	6.59056e-10	8.07743e-10	8.68293e-10	1.08475e-09	1.3235e-09	1.62364e-09	1.91448e-09	2.11219e-09	2.58568e-09	3.17835e-09	3.37376e-09	4.48096e-09	4.85425e-09	5.87492e-09	7.51324e-09	9.72832e-09	1.05793e-08	1.23602e-08	1.61694e-08	2.04175e-08	2.94965e-08	3.02807e-08	3.22615e-08	3.85409e-08
-0.2	8.8514e-11	9.05118e-11	1.11105e-10	1.1487e-10	1.29009e-10	1.24168e-10	1.49833e-10	1.39536e-10	1.59668e-10	1.73269e-10	1.76496e-10	1.53829e-10	1.64356e-10	1.8687e-10	2.08078e-10	2.20296e-10	2.33051e-10	2.47036e-10	2.86225e-10	3.61913e-10	4.11859e-10	4.71488e-10	5.00226e-10	6.35312e-10	7.00857e-10	7.7132e-10	1.0378e-09	1.07807e-09	1.34524e-09	1.57976e-09	1.93023e-09	2.39258e-09	2.60143e-09	3.11673e-09	3.88313e-09	4.39689e-09	5.07816e-09	6.01631e-09	6.92157e-09	8.60507e-09	1.1359e-08	1.17419e-08	1.40413e-08	1.64995e-08	2.27638e-08	3.07535e-08	3.41192e-08	3.4561e-08	4.40056e-08
-0.18	1.15562e-10	1.0319e-10	1.23169e-10	1.29547e-10	1.36924e-10	1.42763e-10	1.25935e-10	1.45914e-10	1.55596e-10	1.51677e-10	1.94247e-10	1.63049e-10	1.89329e-10	1.96245e-10	2.09999e-10	2.51647e-10	2.82844e-10	2.92987e-10	3.52462e-10	4.23001e-10	4.9185e-10	5.24124e-10	6.36849e-10	7.74701e-10	8.73211e-10	9.66879e-10	1.25703e-09	1.34109e-09	1.57208e-09	1.96911e-09	2.36815e-09	2.86507e-09	3.0574e-09	3.798e-09	4.46574e-09	5.1623e-09	6.25759e-09	6.63488e-09	7.81015e-09	1.07376e-08	1.19305e-08	1.28625e-08	1.43965e-08	1.8647e-08	2.57252e-08	3.57612e-08	3.8186e-08	3.8746e-08	4.68115e-08
-0.16	1.06264e-10	1.26934e-10	1.49064e-10	1.47681e-10	1.57133e-10	1.61974e-10	1.61205e-10	1.71963e-10	1.59745e-10	1.59745e-10	2.05926e-10	1.95169e-10	2.1776e-10	2.3259e-10	2.46806e-10	2.74699e-10	3.28717e-10	3.79586e-10	4.16393e-10	5.1083e-10	5.86902e-10	6.84797e-10	7.76315e-10	9.85398e-10	1.02443e-09	1.1609e-09	1.51598e-09	1.71823e-09	1.93845e-09	2.37775e-09	2.79054e-09	3.44184e-09	3.942e-09	4.41933e-09	5.42417e-09	6.15201e-09	7.19804e-09	8.54367e-09	9.08863e-09	1.16852e-08	1.41291e-08	1.49455e-08	1.60288e-08	1.99858e-08	2.92312e-08	3.74301e-08	4.14089e-08	4.51109e-08	5.35736e-08
-0.14	1.22554e-10	1.40228e-10	1.4284e-10	1.56518e-10	1.68889e-10	1.64894e-10	1.69811e-10	1.82721e-10	1.95015e-10	1.93709e-10	1.96782e-10	2.21064e-10	2.49956e-10	2.7078e-10	2.82229e-10	3.38016e-10	3.79202e-10	4.595e-10	5.12828e-10	6.50449e-10	7.37203e-10	8.92728e-10	9.94696e-10	1.24642e-09	1.39327e-09	1.46603e-09	1.83879e-09	1.98663e-09	2.38935e-09	2.79868e-09	3.62664e-09	4.05994e-09	4.63456e-09	5.25835e-09	6.41111e-09	7.09369e-09	8.94402e-09	9.20912e-09	1.04353e-08	1.33739e-08	1.52129e-08	1.6927e-08	1.91481e-08	2.43844e-08	3.14852e-08	4.07344e-08	4.84066e-08	4.5434e-08	6.18115e-08
-0.12	1.45222e-10	1.61897e-10	1.59284e-10	1.87254e-10	1.93401e-10	1.97858e-10	1.8856e-10	2.01777e-10	2.21832e-10	2.25674e-10	2.32129e-10	2.62481e-10	2.96598e-10	3.2065e-10	3.49081e-10	4.13396e-10	4.84935e-10	5.75914e-10	6.56904e-10	7.52186e-10	9.02256e-10	1.08283e-09	1.26617e-09	1.60281e-09	1.74881e-09	1.83902e-09	2.39811e-09	2.39427e-09	2.93454e-09	3.47619e-09	4.50577e-09	4.73484e-09	5.68367e-09	6.84204e-09	7.46745e-09	9.16416e-09	1.01388e-08	1.09109e-08	1.20645e-08	1.52824e-08	1.8223e-08	1.91781e-08	2.18207e-08	2.70403e-08	3.52396e-08	4.59534e-08	5.07798e-08	5.25068e-08	6.72585e-08
-0.1	1.54674e-10	1.72501e-10	1.89559e-10	2.03621e-10	2.10229e-10	2.0731e-10	2.20757e-10	2.24291e-10	2.52569e-10	2.55028e-10	2.66861e-10	3.04205e-10	3.53922e-10	3.95415e-10	4.19851e-10	5.21127e-10	5.98275e-10	7.09693e-10	8.14427e-10	9.60809e-10	1.13608e-09	1.33548e-09	1.56847e-09	1.92939e-09	2.1586e-09	2.29599e-09	2.78708e-09	3.03082e-09	3.47227e-09	4.37515e-09	5.64417e-09	5.96091e-09	6.72593e-09	7.81561e-09	8.85403e-09	1.03637e-08	1.24969e-08	1.27885e-08	1.41684e-08	1.75465e-08	2.04311e-08	2.36354e-08	2.4777e-08	2.96328e-08	3.95199e-08	5.23683e-08	5.44841e-08	6.63005e-08	7.67517e-08
-0.08	1.70657e-10	1.89098e-10	1.8395e-10	2.17529e-10	2.10691e-10	2.33743e-10	2.45576e-10	2.47036e-10	2.52261e-10	2.97828e-10	3.10583e-10	3.68444e-10	4.14165e-10	4.32299e-10	5.15748e-10	6.34313e-10	7.26137e-10	8.78436e-10	1.02028e-09	1.26225e-09	1.51491e-09	1.68841e-09	1.98432e-09	2.47918e-09	2.79284e-09	3.00062e-09	3.39089e-09	3.71923e-09	4.13233e-09	5.12949e-09	6.82175e-09	6.95907e-09	8.17468e-09	9.28049e-09	1.10349e-08	1.22157e-08	1.3514e-08	1.50221e-08	1.58302e-08	2.11929e-08	2.22312e-08	2.70637e-08	2.94056e-08	3.40061e-08	4.58888e-08	5.32805e-08	5.73276e-08	6.83889e-08	8.854e-08
-0.06	1.77111e-10	1.93709e-10	1.84565e-10	2.01239e-10	2.23907e-10	2.23062e-10	2.6325e-10	2.75467e-10	2.96675e-10	3.21495e-10	3.61836e-10	4.10169e-10	4.85934e-10	5.42488e-10	6.36234e-10	7.73625e-10	8.79434e-10	1.09574e-09	1.28077e-09	1.64707e-09	1.87429e-09	2.20163e-09	2.52244e-09	2.93116e-09	3.49163e-09	3.80721e-09	4.37138e-09	4.79378e-09	5.21809e-09	6.2572e-09	8.20627e-09	8.34981e-09	9.87217e-09	1.1502e-08	1.28551e-08	1.41872e-08	1.4804e-08	1.73985e-08	1.87132e-08	2.50965e-08	2.60852e-08	3.03197e-08	3.40855e-08	3.91425e-08	4.89485e-08	6.01208e-08	6.352e-08	7.75033e-08	9.97879e-08
-0.04	1.86025e-10	1.93248e-10	2.18528e-10	2.19297e-10	2.4742e-10	2.68167e-10	2.75544e-10	3.15271e-10	3.55074e-10	3.5761e-10	4.37755e-10	4.64726e-10	5.70228e-10	6.72887e-10	8.26261e-10	9.92928e-10	1.141e-09	1.40556e-09	1.58422e-09	2.04757e-09	2.33618e-09	2.66045e-09	2.9539e-09	3.65884e-09	4.19634e-09	4.70487e-09	5.22324e-09	6.40213e-09	6.67637e-09	7.73e-09	9.65787e-09	9.92803e-09	1.09999e-08	1.3348e-08	1.55261e-08	1.697e-08	1.82241e-08	1.98946e-08	2.30852e-08	2.96894e-08	3.14792e-08	3.41947e-08	3.65785e-08	4.21965e-08	5.37274e-08	6.90581e-08	6.9683e-08	9.1129e-08	1.05557e-07
-0.02	2.03006e-10	2.02238e-10	2.46191e-10	2.45038e-10	2.61482e-10	2.80078e-10	2.86379e-10	3.52999e-10	4.00333e-10	4.3591e-10	5.12444e-10	5.7138e-10	7.11614e-10	8.56996e-10	1.04387e-09	1.26402e-09	1.48993e-09	1.70655e-09	2.13724e-09	2.57684e-09	2.95121e-09	3.3076e-09	3.99332e-09	4.70664e-09	5.19749e-09	5.93724e-09	6.91465e-09	6.95584e-09	8.16008e-09	9.61729e-09	1.1529e-08	1.18527e-08	1.36452e-08	1.50435e-08	1.82245e-08	1.93402e-08	2.3079e-08	2.33763e-08	2.63908e-08	3.24381e-08	3.24744e-08	3.76979e-08	4.39976e-08	5.08224e-08	6.42736e-08	7.86203e-08	8.18357e-08	9.29422e-08	1.18676e-07
0	2.24368e-10	2.55335e-10	2.60253e-10	2.93448e-10	3.23339e-10	3.30946e-10	3.77435e-10	3.9434e-10	4.73485e-10	4.98228e-10	6.13873e-10	7.03854e-10	9.22773e-10	1.10319e-09	1.30298e-09	1.58775e-09	1.8696e-09	2.24766e-09	2.72169e-09	3.49878e-09	3.64116e-09	4.34226e-09	5.05918e-09	5.8398e-09	6.45514e-09	7.2861e-09	8.67477e-09	8.7463e-09	1.0017e-08	1.1256e-08	1.36233e-08	1.41536e-08	1.58478e-08	1.81885e-08	2.13274e-08	2.36312e-08	2.58032e-08	2.66068e-08	2.98119e-08	3.64327e-08	3.98674e-08	4.37783e-08	5.11052e-08	5.42961e-08	7.03215e-08	8.68201e-08	9.72901e-08	1.07218e-07	1.34224e-07
[truncated: 77 more columns]

## Sheet: Fig. 5a
ΔV	ΔV^ref
V	V
-5.8	0.357976
-5.7	0.430902
-5.6	0.515172
-5.5	0.599824
-5.4	0.68674
-5.3	0.774283
-5.2	0.860228
-5.1	0.946181
-5	1.03288
-4.9	1.11795
-4.8	1.20353
-4.7	1.28717
-4.6	1.37096
-4.5	1.45411
-4.4	1.54942
-4.3	1.62516
-4.2	1.70481
-4.1	1.78368
-4	1.85998
-3.9	1.93825
-3.8	2.01489
-3.7	2.08842
-3.6	2.16495
-3.5	2.24107
-3.4	2.31622
-3.3	2.38723
-3.2	2.463
-3.1	2.53727
-3	2.60741
-2.9	2.68319
-2.8	2.75801
-2.7	2.83384
-2.6	2.90343
-2.5	2.97103
-2.4	3.03591
-2.3	3.10747
-2.2	3.17054
-2.1	3.22739
-2	3.30386
-1.9	3.36761
-1.8	3.42136
-1.7	3.46923
-1.6	3.51674
-1.5	3.57461
-1.4	3.62995
-1.3	3.69306
-1.2	3.75454
-1.1	3.81421
-1	3.87253
-0.9	3.93246
-0.8	3.99562
-0.7	4.05994
-0.6	4.11985
-0.5	4.18228
-0.4	4.24753
-0.3	4.30534
-0.2	4.36315
-0.1	4.42316
-2.13163e-14	4.49054
0.1	4.55817
0.2	4.62684
0.3	4.69642
0.4	4.76713
0.5	4.83833
0.6	4.91131
0.7	4.97812
0.8	5.07983
0.9	5.16529
1	5.24588
1.1	5.32488
1.2	5.40562
1.3	5.48816
1.4	5.56922
1.5	5.65307
1.6	5.73547
1.7	5.81871
1.8	5.89729
1.9	5.97882
2	6.05534
2.1	6.12896
2.2	6.20195
2.3	6.2655
2.4	6.33043
2.5	6.38248
2.6	6.42963
2.7	6.4793
2.8	6.52192
2.9	6.55008
3	6.58767
3.1	6.6086
3.2	6.6254
3.3	6.65854
3.4	6.67636
3.5	6.69187
3.6	6.70705
3.7	6.72176
3.8	6.74098
3.9	6.77649
4	6.81258
4.1	6.7961
4.2	6.84411
4.3	6.87958
4.4	6.89961
4.5	6.92686
4.6	6.94658
4.7	6.96442
4.8	6.95688
4.9	6.96228
5	6.96399
5.1	6.94971
5.2	6.95888
5.3	6.96734
5.4	6.96172
5.5	6.97954
5.6	7.02844
5.7	7.08028
5.8	7.13422
5.9	7.18598
6	7.23669
5.9	7.10764
5.8	6.97489
5.7	6.8595
5.6	6.74717
5.5	6.64004
5.4	6.53423
5.3	6.42915
5.2	6.32962
5.1	6.23075
5	6.13172
4.9	6.03673
4.8	5.94307
4.7	5.85075
4.6	5.75967
4.5	5.66948
4.4	5.58107
4.3	5.49254
4.2	5.40559
4.1	5.32095
4	5.23466
3.9	5.14905
3.8	5.06498
3.7	4.98503
3.6	4.90246
3.5	4.81962
3.4	4.73661
3.3	4.6545
3.2	4.57204
3.1	4.48833
3	4.40505
2.9	4.32157
2.8	4.23891
2.7	4.15345
2.6	4.06734
2.5	3.981
2.4	3.89631
2.3	3.80823
2.2	3.72033
2.1	3.63311
2	3.52693
1.9	3.42195
1.8	3.32872
1.7	3.23749
1.6	3.14643
1.5	3.05564
1.4	2.96458
1.3	2.87448
1.2	2.78438
1.1	2.6938
1	2.60377
0.9	2.51214
0.8	2.42171
0.7	2.33137
0.6	2.24241
0.5	2.15241
0.4	2.06289
0.3	1.97285
0.2	1.88678
0.1	1.79988
2.13163e-14	1.71387
-0.1	1.62941
-0.2	1.55758
-0.3	1.48053
-0.4	1.40622
-0.5	1.33529
-0.6	1.2695
-0.7	1.20357
-0.8	1.14008
-0.9	1.08033
-1	1.02332
-1.1	0.968765
-1.2	0.927749
-1.3	0.88151
-1.4	0.261163
-1.5	0.809575
-1.6	0.808113
-1.7	0.789932
-1.8	0.770235
-1.9	0.748737
-2	0.725203
-2.1	0.710785
-2.2	0.680082
-2.3	0.660475
-2.4	0.627984
-2.5	0.607975
-2.6	0.577379
-2.7	0.557898
-2.8	0.616784
-2.9	0.48778
-3	0.425502
-3.1	0.390851
-3.2	0.357187
-3.3	0.323679
-3.4	0.281111
-3.5	0.240518
-3.6	0.211104
-3.7	0.171234
-3.8	0.134443
-3.9	0.101142
-4	0.0684011
-4.1	0.0351949
-4.2	0.000221968
-4.3	-0.0349078
-4.4	-0.0690789
-4.5	-0.0872879
-4.6	-0.118637
-4.7	-0.146421
-4.8	-0.170538
-4.9	-0.178521
-5	-0.192573
-5.1	-0.195948
-5.2	-0.192792
-5.3	-0.186499
-5.4	-0.180206
-5.5	-0.176564
-5.6	-0.147837
-5.7	-0.135111
-5.8	-0.139738

## Sheet: Fig. 5b
1L		2L					4L
ΔV	F_perp	ΔV	F_perp data points	ΔV	F_perp data fit	F_perp expected from ΔV^ref	ΔV	F_perp data points	ΔV	F_perp data fit	F_perp expected from ΔV^ref
V	V/nm	V	V/nm	V	V/nm	V/nm	V	V/nm	V	V/nm	V/nm
5	4.01622	2	1.0819	0	0	0	2	0.423148	0	0	0
4.9	3.92987	2.1	1.05173	5	2.54264	2.27353	2.05	0.450055	4.14159	0.888889	0.976845
4.8	3.84473	2.2	1.10435				2.1	0.450253
4.7	3.7608	2.3	1.1293				2.15	0.456405
4.6	3.678	2.4	1.17906				2.2	0.464616
4.5	3.59601	2.5	1.24968				2.25	0.478565
4.4	3.51564	2.6	1.30953				2.3	0.48844
4.3	3.43515	2.7	1.36208				2.35	0.501235
4.2	3.35611	2.8	1.43461				2.4	0.508279
4.1	3.27916	2.9	1.47446				2.45	0.52392
4	3.20072	3	1.53078				2.5	0.535515
3.9	3.12289	3.1	1.5746				2.55	0.548601
3.8	3.04646	3.2	1.66277				2.6	0.559472
3.7	2.97378	3.3	1.70274				2.65	0.572633
3.6	2.89872	3.4	1.75195				2.7	0.582572
3.5	2.82341	3.5	1.76525				2.75	0.594901
3.4	2.74794	3.6	1.80444				2.8	0.594428
3.3	2.6733	3.7	1.82581				2.85	0.613202
3.2	2.59834	3.8	1.92769				2.9	0.626828
3.1	2.52224	3.9	1.96888				2.95	0.634114
3	2.44653	4	2.04475				3	0.645841
2.9	2.37064						3.05	0.655342
2.8	2.29549						3.1	0.662527
2.7	2.2178						3.15	0.67156
2.6	2.13952						3.2	0.678621
2.5	2.06102						3.25	0.689045
2.4	1.98404						3.3	0.692029
2.3	1.90397						3.35	0.695129
2.2	1.82406						3.4	0.715617
2.1	1.74476						3.45	0.717298
2	1.64823						3.5	0.738305
1.9	1.5528
1.8	1.46805
1.7	1.38511
1.6	1.30233
1.5	1.21979
1.4	1.13701
1.3	1.0551
1.2	0.973189
1.1	0.890844
1	0.808996
0.9	0.725698
0.8	0.64349
0.7	0.561366
0.6	0.480491
0.5	0.398669
0.4	0.317293
0.3	0.235439
0.2	0.157192
0.1	0.0781933
0	3.66135e-06
